# Supplementary material for: Intestinal Viral Loads and Inactivation Kinetics of Livestock Viruses Relevant for Natural Casing Production: A Systematic Review and Meta-Analysis
Source: Pathogens. 2021 Feb 4;10(2):173. doi: 10.3390/pathogens10020173 (PMC7915499; doi:10.3390/pathogens10020173)
Supplement: Supplementary file 1 [file pathogens-10-00173-s001.zip]

Archive with 5 entries (4 files):
- pathogens-1015054-supplementary-final/
- pathogens-1015054-supplementary-final/Supplementary 1 - Q1 publications.xlsx
- pathogens-1015054-supplementary-final/Supplementary 2 - Q2 publications.xlsx
- pathogens-1015054-supplementary-final/Supplementary 3 - In_exclusion publications Q1 and Q2.xlsx
- pathogens-1015054-supplementary-final/Supplementary 4 - Table S40.docx
