# Supplementary material for: Intestinal Viral Loads and Inactivation Kinetics of Livestock Viruses Relevant for Natural Casing Production: A Systematic Review and Meta-Analysis
Source: Pathogens. 2021 Feb 4;10(2):173. doi: 10.3390/pathogens10020173 (PMC7915499; doi:10.3390/pathogens10020173)
Supplement: Supplementary file 1 [file pathogens-10-00173-s001.zip › pathogens-1015054-supplementary-final/Supplementary 1 - Q1 publications.xlsx]

## Sheet: Table S1 ASFV
Supplementary 1. Q1 publications
Table S1. African swine fever virus (ASFV)
number	1	2	3	4	5
Database	CAB abstracts	CAB abstracts	CAB abstracts	CAB abstracts	CAB abstracts
Reference	Plowright et al 1968, J of Hygiene 66, 117-134	McKercher et al. Proc Annu Meet U S Anim Health Assoc 1980, 84, 320-328	Souto et al. 2016 Transboundary and Emerging Diseases. 63 (2016) 224–231	Zhao et al. Emerging Microbes & Infections 2019, VOL. 8	Jelsma et al. Veterinary Microbiology 238 (2019) 108424
Virus	ASFV	ASFV	ASFV	ASFV	ASFV
Virus strain	Tengani	1960 Portugal outbreak (1:10 spleen/blood suspension)	4 strains OURT 3/88, MKUZI, MOZ 1/98, BENIN	Pig/Heilongjiang/2018, abbreviated as Pig/HLJ/18.	Georgia 2007
Animal species	Large White pigs	2 pigs	pigs	Pigs	pigs
Inoculation dose	1 ml 107.2 ID50 (spleen suspension intranasally)	IM (1 ml of 1:10 suspension)	per pig: IM injection 1 ml 104 HAD50/ml	IM injection with 106.5 HAD50 (1 pig), 105.5 (2 pigs), 104.5 (3 pigs) and 103.5 (3 pigs)	Intranasally 105.5 TCID50/ml, 1 ml per nostril
Sample type	Alimentary tract tissues	blood and intestine	Blood samples and tissue samples including skin, tonsil, lung, heart, mediastinal lymph node, spleen, liver, kidney, gastro-hepatic lymph node, mesenteric lymph node, stomach and intestine were collected	Blood, oral and rectal swabs, liver, spleen, heart, colon and SM Lymph node	Blood and intestine samples
Number of samples	3 (n=4), 4 (n=4), 5 days (n=5), 6 days (n=3), 7 days (n=2)		3 pigs per virus strain	see number of pigs	from 4 pigs, 97 jejunum samples per pig
Assay(s)	virus titration (Log10 HAD50/g or ml(blood))	Virus titration	qPCR	qPCR	qPCR and virus titration (TCID50/gram)
Experimental (E) or Field (F)	Experimental	E	E (inoculation experiment and vaccination/challenge experiment OURT vaccine strain en MOZ as challenge strain)	E	E
Days post inoculation (dpi)	3 (n=4), 4 (n=5), 5 (n=4), 6 (n=3), 7 (n=2) dpi	3 days post infection	19 days post inoculation	see Table 1	at peak of viremia (day 7 and 8 pi)
Intestine	mucosa general	103.5 HAD50/gram (Table 2)	qPCR see Table 3
Duodenum	nd
Jejunum	nd				mean (SD) titer: 104.3 (0.6) TCID50/gram
peyers patches	mucosa mean 2.1 ( 3dpi), 5.5 (4 dpi), 5.7 (5 dpi), 5.9 (6 dpi )
ileum	mucosa mean 0 ( 3dpi), 5.4 (4 dpi), 6.1 (5 dpi), 6.2 (6 dpi )
Colon	mucosa mean 2.3 ( 3dpi), 5.7 (4 dpi), 5.8 (5 dpi), 5.9 (6 dpi )			see table 1, increasing titers in colon at increasing inoculation dose
Caecum	mucosa mean 2.1 ( 3dpi), 5.5 (4 dpi), 5.7 (5 dpi), 5.9 (6 dpi )
Bladder	nd
Blood	5.2 ( 3dpi), 7.0 (4 dpi), 8 (5 dpi), 8.2 (6 dpi ), 8.4 (7 dpi)
Remarks	pg 133 Thus, in addition to high titers in the retropharyngeal mucosa, virus was constitenly present in appreciable quantities in the nasal mucosa at 72 h after internasal infection, i.e. at the beginning of or 24 hr. before pyrexia; it was also present at this time, albeit in smaller quantities in the intestinal mucosae. But, apart from the primary site of entry, where proliferation could have b…		qPCR results give an impression, but impossible to convert to viral loads. Group 3 is not vaccinated, so this is the group to look at. The amount of virus in blood is much highter than in the intestine. In some pigs no ASFV DNA was found in the intestines.	qPCR results give an impression of amount of virus present in intestines, but its impossible to convert to infectious viral loads

## Sheet: Table S2 BVDV
Table S2. Bovine viral diarrhea virus (BVDV)
number	1	2	3
Database	CAB abstracts	CAB abstracts	CAB abstracts
Reference	Marshall 1996 Vet Path.	Bruschke 1998 Vet mic	Pedrera 2012
Virus	BVDV	BVDV	BVDV
Virus strain	ncp BVDV 2 strains 7927 and 126	nvp BVDV Ib strain 4800	ncp BVDV I strain 7443
Animal species	10 CDCD (Csection and colostrum deprived) calves (24h and 48 h old)	SPF calves (6 months old)	CD calves 8-12 weeks old
Inoculation dose	107 TCID50/ml intranasally	2 ml 105 TCID50/ml intranasally	10 ml 105 TCID50/ml intranasally
Sample type	tissue	tissue	tissue
Number of samples	4 samples per strain	10 (one per day)	8 calves
Assay(s)	Virus titration	virus titration (log 10 TCID50/ml)	qPCR (relative expression levels)
Experimental (E) or Field (F)	E	E	E
Days post inoculation (dpi)	10	daily from 0 to 9	3, 6, 9, 14
Intestine	nd		nd
Duodenum	nd		nd
Jejunum	nd	titers (log 10 TCID50/ml): 0 (0 dpi), 0 (1 ), 3.1 (2), 2.7 (3), 3.9 (4), 5.9 (5), 5.6 (6), 4.9 (7), 3.4 (8), <2.43 (9)	nd
peyers patches	nd	nd	nd
distal ileum	mean titer Log10/gram tissue: 4± 0 (7927) and 3.3 ± 0.25 (126)	titers (log 10 TCID50/ml): 0 (0 dpi), 0 (1 ), 0 (2), 2.9(3), 5.9 (4), 7(5), 7.3 (6), 6.7 (7), 4.1 (8), <2.43 (9)	qPCR (relative expression levels): 3.29 ±1.23 (6 dpi), 5.02 ±0.69 (9 dpi), 1.37 ±0.16 (14 dpi)
proximal Colon	mean titer Log10/gram tissue: 3.5 ± 0.29 (7927) and 2.8 ±1.11 (126)	titers (log 10 TCID50/ml): 0 (0 dpi), 0 (1 ), 0 (2), 0(3), 0 (4), 5.2 (5), 5 (6), 3.2 (7), <2.3(8), <2.43 (9)	nd
Caecum	nd	titers (log 10 TCID50/ml): 0 (0 dpi), 0 (1 ), 0 (2), 0(3), 3.8 (4), 4.7 (5), 0 (6), 3.8 (7), <2.3(8), <2.43 (9)	nd
Bladder	nd	nd	nd
Blood	present but no titration	WBC: titers (log 10 TCID50/ml): range <1.3 (4dpi) to 1.8 (7dpi)	qPCR (relative expression levels): max. peak between 6 dpi: 0.75±0.58 and 9dpi: 1.08±0.31
Remarks	nd: not done. BVDV specific antigen present in ileum: 4/4 each strain.

## Sheet: Table S3 CSFV
Table S3. Classical swine fever virus (CSFV)
number	1	2	3	4	5	6
Database	CAB abstracts	CAB abstracts	CAB abstracts	CAB abstracts	CAB abstracts	CAB abstracts
Reference	Wood, 1988	Shannon 1993	Oude Ophuis 2006	Liu 2011	Wang et al. 2018	Jelsma et al. Veterinary Microbiology 238 (2019) 108424
Virus	CSFV	CSFV	CSFV	CSFV	CSFV	CSFV
Virus strain	Weybridge 86/8	3 strains: Weybridge (W), Baker A (B) and New South Wales (N)	Weybridge	SM	Shimen (group I), HLJZZ2014 (Luo et al. 2017) (Group II), C-strain (Group III), mock control (Group IV).	Paderborn
Animal species	pig (8 weeks old)	pig	pig (5-7 weeks old)	16 pig (15-20 kg)	pig	pigs
Inoculation dose	106.5 TCID50 per pig intranasally	W and N: 104.5 TCID50/ml, B 107 TCID50/ml route not specified	103 TCID50/ml oronasal route	1 ml 4x103.84 TCID50	intramuscularly (IM) 10^4.5 TCID50	Intranasally with 2 ml 105 TCID50/ml, 1 ml per nostril
Sample type	tissue	tissue	tissue	tissue	blood and organs	Blood and intestine samples
Number of samples	4 pigs	24 pigs (3 experiments)	2 pigs per day	16	4 pigs/group	from 2 pigs, 109 jejunum and 109 colon samples per pig
Assay(s)	virus titration	Ag-ELISA (S/N ratio's)	PCR (viral genetic load (Log10/15 mg)	Taqman qPCR (virus load ratio)	qPCR (log10 genomic copies/mg tissue	qPCR and virus titration (TCID50/gram)
Experimental (E) or Field (F)	E	E	E	E	E	E
Days post inoculation (dpi)	7,11,23,25	W: 2 (2 pigs),4 (2 pigs) ,6-7 days(4 pigs), N: 8 (3 pigs) and 9 (2 pigs)	1, 3, 5 and 8	1 to 8, every day two pigs	all remaining pigs were euthanized at 23 dpi	at peak of viremia (day 7 and 8 pi)
Intestine			nd
Duodenum		mean (range) W: 1 (0.8-1.3) (2 dpi), 0.9 (0.9-0.9)(4), 13 (10.3-17.6) (6,7). N: 2 (0.9-3.9) (8), 3.7 (2.2-5.1)(9)	mean genetic load <0.6 (1 dpi), 3.7±1.1 (3dpi), 3.8±0.53(5dpi), 5.8±0.25 (8dpi)	mean min 0.8 on day 1 pi and max 4.5 virus load ratio on day 8 pi
Jejunum			nd	mean min 1.8 on day 1 pi and max 6.1 virus load ratio on day 8 pi		mean (SD) titer: 103.7 (0.5) TCID50/gram
peyers patches			nd
ileum	6.0 (23 dpi), 6.8 (25 dpi) Log10 TCID50/g	mean (range) W: 0.9 (0.9-0.9) (2 dpi), 3.7 (1.9-5.5)(4), 16 (11.4-18.6) (6,7). N: 4.2 (0.9-7.2) (8), 8.2 (6.4-10)(9)	nd	mean min 1.8 on day 1 pi and max 7.2 virus load ratio on day 8 pi	ileocecal valve (see fig 5B)
Colon			nd			mean (SD) titer: 103.7 (0.4) TCID50/gram
Caecum		mean (range) W: 0.8 (0.5-1.1) (2 dpi), 1.8 (1.4-2.2)(4), 9.9 (6.6-13.1) (6,7). N: 2.4 (1.1-1.5) (8), 4.7 (3.8-8.5)(9)	nd
Bladder	4.4 (7 dpi0 Log10 TCID50/g	mean (range) W: 1 (0.8-1.3) (2 dpi), 1 (0.9-1)(4), 1.4(1.9-10.9) (6,7). N: 1.3(1.1-1.5) (8), 1.3 (0.8-1.7)(9)	nd	mean min 1.9 on day 1 pi and max 4.2 virus load ratio on day 8 pi
Blood	clot 5.2 (7 dpi), 5.4 (11 dpi), 2.9 (23 dpi), 4.0 (25 dpi) Log10 TCID50/g	WBC: W max 7dpi 15.5 (11.3-19.7) and N max 8-9 dpi 11.1 (8.5-12.8)	max genetic load ~8.5 Log10/ml from day 5 pi	mean min 2.9 on day 1 pi and max 8.2 virus load ratio on day 8 pi
Remarks	other dpi days were not tested for ileum and Bladder.	W: moderate to high pathogenicity, B: non-pathogenic, N: low pathogenicity.	comparison viral load in blood PCR and Virus titration: 5.8 Log10 viral genetic load/ml =~3.00 Log10 TCID50/ml. The CSFV strain is a moderate-high virulent strain (Shannon 1993)	Immunohistochemical (IHC) staining in different tissue showed the presence of CSFV in duodenum, ileum and jejunum from day 2 pi. In bladder less foci were detected but in one animal also already detected from day 2pi. The general tend of tissue tropism for the 21 tissue samples and blood (from low to high) was as follows; heart, duodenum, brain, stomach, skeletal muscle, bladder, esophagus, spina…	The qPCR results give an impression of viral load in intestine (ileocecal valve).

## Sheet: Table S4 FMDV
Table S4. Foot and mouth disease virus (FMDV)
number	1	2	3	4	5
Database	CAB abstracts	CAB abstracts	CAB abstracts	CAB abstracts	CAB abstracts
Reference	Burrows 1966	Ryan 2008	Stenfeldt 2014	Wijnker et al. International Journal of Food Microbiology 115 (2007) 214–219	Wijnker et al. 2012 International Journal of Food Microbiology 153 (2012) 237–240
Virus	FMDV	FMDV	FMDV	FMDV	FMDV
Virus strain	A-119 and SAT 3	O UKG 34/2001 (second pig passage)	A24 Cruzeiro	O1 Kaufbeuren	FMD virus strain A Iran 97
Animal species	cattle	8 lambs(10-14 days old)	Pig	pigs and sheep	cattle
Inoculation dose	carrier state animals	105.9 in the coronary band	2 ml 100 PHID50 (50% pig heel infectious dose) intra-oropharyngeal (IOP)	107.3 PFU/ml of O1Kaufbeuren by simultaneous intranasal infection and injection into the bulb of the heel.	infected intralingodermally and received an initial dosage of 104 TCID50/mL.
Sample type	tissue	tissue	tissue	intestinal samples
Number of samples	5	8	9 infected and 4 contact pigs	6 pigs and 6 sheep
Assay(s)	virus titration plaque assay	PCR copies viral RNA/ml (Log10)	qPCR	virus titration plaque assay (log10 pfu/ml)	virus titration
Experimental (E) or Field (F)	E	E	E	E
Days post inoculation (dpi)		2, 4, 7, 10	6, 12, 24, 48, 79 hours post infection	Table 2
Intestine				titers in log10 pfu/ml large intestine: neg to 2.56 (pigs), neg to 3.0 (sheep) and small intestines: neg to 0.36 and neg to 2.2 (sheep).	The infectivity titres were close to the detection limit of around 10^0–10^1 TCID50/mL and no exact quantification was possible.
Duodenum		mean 9.8 (2 dpi), 7.8 (4 dpi), 6.3 (7 dpi), 0 (10 dpi)
Jejunum
peyers patches			mean 6& 12 h: inf 0, , 48 h: inf 4.7, con 4.3, 78 h; inf 3.8
ileum
Colon
Caecum
Bladder
Blood	A-119 negative (3 animals 35 pc) and SAT 3 negative (2 animals 62-75 dpi)	mean 7.2 (1 dpi), 8.3 (2 dpi), 7.0 (3 dpi), 5.2 (4 dpi), 5.1 (5 dpi)	mean 24 h: infected 1.9, contact 3.9, 48 h: inf 6.9, con 6.3, 78 h; inf 6.0		titer in serum at 2-3 dpi: 3 log10 TCID50/ml
Remarks	no virus was found in the urinary bladder.	duodenal intestine. While replication might be expected at the recognised sites of viral replication such as the coronary band, tongue, tonsil and soft palate, the low ratios in such tissues as the kidney, intestine, heart, lung and spleen may indicate either viral replication at these sites of negative strand viral RNA transported to these tisuues via viraemic blood.	pg.9 Despite repeated IHC-screening of large quatities of tissue sections derived from other organs including lungs, skin, lymp nodes and visceral organs intracellular FMDV protein was not detected in any itssues other than the tonsil of the soft palate and peripheral vesicular lesions during peak of clinical infections. Pg. 14 Pigs euthanized at 48 and 78 hpi were highly viremic and were at the …

## Sheet: Table S5 HEV
Table S5. Hepatitis E virus (HEV)
number	1	2
Database	CAB abstracts	CAB abstracts
Reference	Hagiwara 2007	Pasquale et al. Food Microbiology 82 (2019) 194–201
Virus	Hepatitis E	Hepatitis E virus
Virus strain	swine HEV (genotype 3 jp, 106 copies per ml)
Animal species	2 SPF Pigs (7 and 10 weeks old) and 1 naturally infected pig (14 weeks old)	wild boar
Inoculation dose	105 copies HEV RNA (intravenous)
Sample type	tissue
Number of samples	3 pigs	69 intestine samples from wild boar 2011 and 2014 in Central Italy
Assay(s)	PCR	qPCR
Experimental (E) or Field (F)	E	F
Days post inoculation (dpi)	18
Intestine		average viral loads 3.13×103 genomic copies/gram (29 samples)
Duodenum	present
Jejunum	present
peyers patches
ileum	present
Colon	present
Caecum	present
Bladder
Blood
Remarks	The copy numbers of HEV-RNA in the intestinal tract were lower than 1000 copies/g. In conclusion, intravenous HEV infection leads to high copy numbers of virus shedding in feces without severe hepatitis symptoms in pigs. The real time RT-PCR analysis showed different copy numbers of HEV-RNA in individual organs from HEV-infected pigs. The copy numbers of HEV-RNA tended to be higher in the liver a…

## Sheet: Table S6 PEDV 
Table S6. Porcine epidemic diarrhea virus (PEDV)
number	1	2
Database	CAB abstracts	CAB abstracts
Reference	Chen 2014	Chen et al. Virology 527 (2019) 89–97
Virus	Porcine Epidemic Diarrhea virus	PEDV
Virus strain	isolates ISU13-19338E and ISU13-22038)	LJX01/GS/2014 strain
Animal species	piglets	new born piglets
Inoculation dose		10^6 TCID50/ml orally inoculated
Sample type		ileum
Number of samples		3 piglets
Assay(s)	qPCR and VI	virus titration bij indirect immunofluorescence assay (IFA) results in TCID50/ml
Experimental (E) or Field (F)	F	E
Days post inoculation (dpi)		48 hours post infection
Intestine	intestine homogenates
Duodenum
Jejunum
peyers patches
ileum		Average (table 5A): ~ 6.5 log10 TCID50/ml
Colon
Caecum
Bladder
Blood
Remarks	pg. 240. We attempted PED virus isolation (VI) from 33 feces samples and 17 intestine homogenates and only 2 isolates were obtained (success rate, 4%). None of the VI attempts from feces were successful. The infectious titers of the viruses during the first 10 passages ranged from 6x102 to 2x105 TCID50/ml.

## Sheet: Table S7 PPRV
Table S7. Peste des petits ruminants virus (PPRV)
number	1	2	3
Database	CAB abstracts	CAB abstracts	CAB abstracts
Reference	Meng 2012	Thang Truong 2014	Wani et al. Microbial Pathogenesis 117 (2018) 206–218
Virus	Peste des petits ruminants	Peste des petits ruminants	Peste des petits ruminants
Virus strain	attuenuated PPR vaccine virus Nigeria 75/1	Malig (Yemen)	vaccination/challenge study: challenge virus is highly virulent PPRV strain Izatnagar/94
Animal species	goat (6-8 months old)	goat and sheep	10 sheep and 10 goats (1 year old)
inoculation dose	105 TCID50/ml subcutane	2 ml intranasally and 2 ml subcutaneously 104.5 TCID50/ml	4 ml of 10% splenic suspension of PPRV IIzatnagar/94 by subcutaneous route
Sample type	tissue	tissue	Blood, nasal, ocular, buccal and rectal swabs and postmortem tissues
Number of samples	18 goats	3 goat and 3 sheep
Assay(s)	q RT-PCR (∆∆Ct method )	q RT PCR (RNA copies/ml (Log 10))	qRT-PCR
Experimental (E) or Field (F)	E	E	E
Days post inoculation (dpi)	1, 3, 5, 7, 14, 28 dpi (3 goats per day)	6, 8, 11	11 dpi
Intestine			large and small intestines see fig.7
Duodenum	0.02 (1 dpi), 0.076 (3 dpi),1.270 (5 dpi),0.22 (7 dpi),0.012 (14 dpi),0.011 (28 dpi)	sheep dpi 6: 6.0, dpi 8 : 5.8, dpi 11: neg, goat dpi 6: 6.0, dpi 8 : 3.4, dpi 11: 3.0
Jejunum	0.02 (1 dpi), 0.106 (3 dpi),0.329 (5 dpi),0.058 (7 dpi),0.009 (14 dpi),0.014 (28 dpi)
peyers patches
ileum	0.02 (1 dpi), 0.336 (3 dpi),0.378 (5 dpi),0.010 (7 dpi),0.020 (14 dpi),0.027 (28 dpi)	sheep dpi 6: 5.7, dpi 8 : 7.4, dpi 11: neg ( IHC ++), goat dpi 6: 6.3, dpi 8 : 3.9, dpi 11: 3.0
Colon	0.00 (1 dpi), 0.00 (3 dpi), 2.570 (5 dpi), 0.000 (7 dpi),0.000 (14 dpi),0.670 (28 dpi)	sheep dpi 6: neg (IHC +++), dpi 8 : 7.0, dpi 11: neg, goat dpi 6: 5.5, dpi 8 : 5.2, dpi 11: neg
Caecum	0.00 (1 dpi), 7.150 (3 dpi), 2.190 (5 dpi), 0.110 (7 dpi),0.000 (14 dpi),0.371 (28 dpi)	sheep dpi 6: 5.9, dpi 8 : 7.6, dpi 11: neg, goat dpi 6: 5.5, dpi 8 : 7.4, dpi 11: 2.8	highest copy numbers N gene: goats ~1150 and sheep ~390
Bladder	0.703 (1 dpi), 7.350 (3 dpi), 5.400 (5 dpi), 1.850 (7 dpi),0.290 (14 dpi),0.532 (28 dpi)
Blood	0.900 (1 dpi), 1.000 (3 dpi), 1.400 (5 dpi), 0.250 (7 dpi),0.240 (14 dpi),0.000 (28 dpi)	sheep: no viraemia detected/ goat: peak 6 dpi: 2.0	copy number N gene at 9 dpi/14dpi: goats 70/23 and sheep 25/9 (see fig. 6)
Remarks	pg.3014 The PPRV RNA of blood at 3dpi was set equal to 1 and all other tissues were quantified as a fold change (2-∆∆Ct values) compared with PPRV RNA in blood at 3 dpi (Table 1). Pg 3015 The higher levels of RNA detected at 28 dpi may suggest some level of persistent infection.	pg.9 Viral loads in the intestine were high based on real time RT-PCR and IHC in both sheep and goats. Although we did not see gross lesions in the sheep, both species showed similar histopathological lesions with severe depletion of Peyer's patches. Pg. 11. These results, when combined with the gross pathology data for both species, suggest that primary replication of PPRV may occur in the drain…	Higher copy numbers in intestines than in blood samples indicate replication in intestines.

## Sheet: Table S8 PRRSV
Table S8. Porcine reproductive and respiratory syndrome virus (PRRSV)
number	1	2	3	4	5	6	7
Database	CAB abstracts	CAB abstracts	CAB abstracts	CAB abstracts	CAB abstracts	CAB abstracts	CAB abstracts
Reference	Lawson 1997	Cheon 1999	Yaeger 2002	Li 2012	Han et al. 2013	Do et al. 2015a	Do 2015b
Virus	PRRSV	PRRSV	PRRSV	PRRSV	Comparative Pathogenicity of Three Korean and One Lelystad Type 1 Porcine Reproductive and Respiratory Syndrome Virus (Pan-European Subtype 1) Isolates in Experimentally Infected Pigs	Comparison of Experimental Infection with Northern and Southern Vietnamese Strains of Highly Pathogenic Porcine Reproductive and Respiratory Syndrome Virus	Comparison of pathogenicity of highly pathogenic porcine reproductive and respiratory syndrome virus between wild and domestic pigs
Virus strain	VR-2332	SNUVR970501	not described	JXwn06 (3 pigs) and HB-1/3.9 (3 pigs)	SNUVR100744, SNUVR100834, SNUVR100805 and Lelystad virus	HP-PRRSV MB6 and HP-PRRSV MN1	HP-PRRSV MN1
Animal species	gnotobiotic pigs (3 days old)	40 pigs (3 days old)		pigs 6 weeks-old	pigs (3 weeks old)	Seventy pigs (free of PRRSV/PCV antibodies)	20 wild and domestic pigs
inoculation dose	Intranasally inoculated with 2 log10 TCID50	24 pigs were intranasally inoculated with 4 log10 TCID50		2x10^5 TCID50	groups of 18 pigs/virus were intranasally inoculated with 6 log10 TCID50/ml	Group 1: 28 pigs that were inoculated intranasally with 3 ml of 10^5.5 TCID50/ml of northern Vietnamese HP-PRRSV strain MB6,. Group 2: 28 pigs 10^5.5 TCID50/ml of southern Vietnamese HP-PRRSV strain MN1.	intranasally inoculated with 3 ml of 10^5.5 TCID50/ml
Sample type	blood and tissues	post mortem tissues		postmortem tissues
Number of samples
Assay(s)	RNA in situ hybridization	immuno histochemistry (IHC) and in situ hybridization (ISH), Table 1	Immunohistochemistry (IHC)	IHC at 7 dpi (peak of vireamia, table 2 and text above)	in situ hybridization (ISH)	IHC and ISH	IHC
Experimental (E) or Field (F)	E	E	F	E	E	E	E
Days post inoculation (dpi)	21 dpi	euthanasia of 3 infected pigs at days 1, 3, 5, 7, 10, 14, 21 and 28 pi			euthanasia of 3 infected pigs at days 3, 7, 10, 14, 21 and 28 pi.	euthanasia of 3 infected pigs at days 3, 7, 10, 14, 21 and 28 pi.	euthanasia of 3 infected pigs at days 5, 7, 10, 14 and 21 pi.
Intestine	small intestine	small intestine	PRRSV-positive macrophages were identified in the lamina propria of the small intestine by IHC in 10 piglets (Fig. 3)	small and large: Table 1 (at 7 dpi)	small intestine see table 1
Duodenum
Jejunum
peyers patches
ileum						positive from 3 dpi till 14 dpi in IHC/ISH in max. 2 pigs out of 4 (50%)	see table 2
Colon
Caecum
Bladder
Blood					see fig. 4	see figure 4, log equivalent or RNA copies?	see fig 3
Remarks	No viral loads in intestines were described	no titres were described in intestine samples only presence by ISH and IHC at 3 and 5 dpi	No description of viral load in intestine	No titres described in intestines, only presence of antigen	Vireamia peak 7-10 dpi. No virus present in small intestine at day 28 dpi, most likely virus presence in intestine linked to vireamia. No viral load in intestines determined, only presence by ISH	Vireamia peak at 7 dpi. No quantified titre in ileum	Vireamia peak between 7 and 10 dpi (fig. 3). PRRSV present in ileum around the peak of vireamia in max. 2 out 3 pigs (67%).

## Sheet: Table S9 PRV
Table S9. Pseudorabies virus (PrV)
number	1	2
Database	CAB abstracts	CAB abstracts
Reference	Sabo et al. 1968	Zhang et al. Viruses 2019, 11, 518
Virus	pseudorabies virus (Aujezsky's disease)	PRV
Virus strain		AH02LA
Animal species	pigs	pigs
inoculation dose	2x10^6 PFU	intranasally with 2LD50
Sample type	postmortem tissue	ileum and colon samples
Number of samples
Assay(s)	IHC	qPCR
Experimental (E) or Field (F)	E	E
Days post inoculation (dpi)		5 dpi
Intestine	small and large intestines
Duodenum
Jejunum
peyers patches
ileum
Colon
Caecum
Bladder
Blood
Remarks	No virus was detected in the mediastinal lymph nodes, salivary glands, liver, muscles, heart muscle, urinary bladder, cerebellum, or in the wall of small and large intestine.	In summary, our findings provide evidence that intranasal PRV infection directly or indirectly brings gut health risks and implications, although no PRV was detected in the ileum and colon.

## Sheet: Table S10 RPV
Table S10. Rinderpest virus (RPV)
number	1	2
Database	CAB abstracts	CAB abstracts
Reference	Plowright 1964	Taylor 1965
Virus	Rinderpest	Rinderpest
Virus strain	RGK/1 (spleen)	attenuated strain Kabete 'O'
Animal species	cattle (2 years old)	cattle (1-3 years old)
inoculation dose	2ml of 10% spleen (w/v)=104.7 TCID50/ml intranasally	104.0 to 104.6 TCID50/ml
Sample type	tissue	tissue
Number of samples	23	25
Assay(s)	virus titration (Log 10 TCID50/g or ml (blood))	virus titration (TCID50/ml)
Experimental (E) or Field (F)	E	E
Days post inoculation (dpi)	1 (2 animals),2 (2),3 (2),4(3),5(2),6(3),7(2),8(2),9(2),10(2),12(3)	1(2 animals) ,2(2),3 (2),4 (2),5(3),6 (3),7 (3),8 (4),9 (2),10 (2)
Intestine
Duodenum
Jejunum
peyers patches		mean 0(1 dpi), nt (2), 0 (3), 0 (4), 0 + tr (5), 3.3 (6), 4.3 (7), 0 (8), 2.5 (9), 0 (10)
ileal mucosa	nt(1 dpi), nt (2), 0 (3), 1.5(4), 4.4(5), 4.3 (6), 4.4 (7), 4.6 (8), 3.7(9), 6.0 (10), 2.1 (12)
Colonic mucosa	nt(1 dpi), nt (2), tr (3), 3.3(4), 4.6(5), 4.1 (6), 5.2 (7), 5.6 (8), 4.8(9), 4.2 (10), 2.1 (12)
Caecal mucosa	nt(1 dpi), nt (2), 2.1 (3), 3.8(4), 5.2(5), 5.1 (6), 6.1 (7), 6.0 (8), 5(9), 4.7 (10), 2.1 (12)
Bladder
Blood	0 (1 dpi), 0 (2), tr (3), 1.5 (4), 3.3 (5), 2.3 (6), 2.6 (7), 2.3 (8), 1.3(9), 0.6 (10), 0.3 (12)
Remarks	mean (see table), nt not tested, tr trace. Pg 273. On day 8, at the beginning of the mucosal phase of the disease, the virus content of all tissues was near maximal but within a very short time there were definite indications of a decline in titre, especially in those lymphopoietic itssues which had borne the brunt of the first virus attack. High titres were maintained longer-up to the 10th day- …	nt not tested, tr trace. Pg268. Peyers's patches. Virus in this tissue was not present in appreciable quantities until day 6, although a trace was recorde in one of two animals, tested on day 5. The mean titre rose rapidly to a peak of 104.3 TCID50/g on day 7. Of four animals tested on day 8 only one yielded virus and this was in trace amount. However, on the 9th day one animal showed high-titre …

[truncated: 4 more sheets: Table S11 SVDV, Table S12 TGEV, Table S13 VESV, Table S14 VSV]
