# Supplementary material for: Intestinal Viral Loads and Inactivation Kinetics of Livestock Viruses Relevant for Natural Casing Production: A Systematic Review and Meta-Analysis
Source: Pathogens. 2021 Feb 4;10(2):173. doi: 10.3390/pathogens10020173 (PMC7915499; doi:10.3390/pathogens10020173)
Supplement: Supplementary file 1 [file pathogens-10-00173-s001.zip › pathogens-1015054-supplementary-final/Supplementary 2 - Q2 publications.xlsx]

## Sheet: Table S15 BVDV
Supplementary 2. Q2 publications
Table S15. Bovine viral diarrhea virus (BVDV)
number	1	2	3	4	5	6	7	8
Database	CAB	reference in Krey 2005 publication	Cab abstracts	Cab abstracts	Cab abstracts	Cab abstracts	Cab abstracts	Cab abstracts
Reference	Rae et al.1987	Depner 1992	Terpstra 2007	Poelsler et al 2008	Saurerbrei et al. 2009	Bötner et al. 2012	Bratcher et al. 2015	Dee et al. 2018
type of research	survival BVDV in blood PI cattle	Thermal and pH stability of pestiviruses	Resistance of surface-dried virus to common disinfection procedures	A new liquid intravenous immunoglobulin (IGIV)with 3 dedicated virus reduction steps: virus and prion reduction capacity	Testing thermal resistance of viruses	Virus survival in slurry: analysis of the stability of FMDV, CSFV, BVDV and Swine influenza viruses	Inactivation at various temperatures of BVDV in beef derived from persistently infected cattle	Survival of viral pathogens in animal feed ingredients under transboundary shipping models
Virus	naturally infected	BVDV ( and CSFV)	BVDV (model for Hepatitis C virus)	BVDV	BVDV	BVDV	BVDV	BVDV 1a
Virus strain	not specified	cp: NADL & A1138/69, ncp: New York1 & isolate 0712/80/Han	NADL	NADL	NADL	UG59	type 1a, 1b and 2	Singer
Animal species	Charolois cross bullocks (cattle)						6 crossbred beef cattle persistenly infected, 14-48 months old	non
inoculation dose								spiked with 100 ul of 5 log10 TCID50/0.1 ml= 6 log10/ml
Sample type	blood (serum, plasma EDTA, plasma lithium, heparin)	virus suspensions (tissue cell culture)	virus suspensions (tissue cell culture)	Virus spiked in immunoglobulin solution	virus dried on several objects	virus spiked in slurry and medium	Muscle tissue	virus suspension
Number of samples								batch 1, 2, 3 and 4 (=laatste tijd stip)
Assay(s)	fluorescent focus assay (Log10 FF/ml) (virustitration)	virus titration (TCID50)	virus titration (TCID50). Clearance factors (CF) CF=log10 (total amount of virus spiked as derived from virus-stock sample/total amount of virus recovered from treated sample	Virus titration	virus titration (TCID50)	virus titration (log10/ml)	virus titration (log10 cell infective doses/g)	virus isolation (and qPCR)
Experimental (E) or Field (F)	Field
Days post inoculation (dpi)
Inactivation time	daily for a period of 5 days		survival time : 0, 1,3, 7 and 28 days	20 days (samples on day 0, 4, 7, 14 and 20)	1 hour and 2 hour		0, 2,7,14,21 days with only one temperature (4°C )	30 days and 37 days
Inactivation temperature	roomtemperature (17-26°C, mean 22°C)	4°C, 21°C and 37°C	room temperature	30°C versus 2-8°C (control)	40°C (only 1 hour), 75°C, 85°C, 95°C	5,20,35, 40, 45, 50 and 55 °C	4°C (inactivation was also performed at high temp. 55,60, 65, 70, 75, 85°C)	4-10°C (37 days) mimicking trans-atlantic transportation
pH		3, 3.5 , 4 and 7		4.65 versus 7 (control)
Intestine
submucosal membrane
muscular layer
natural casing
Viral load	stable titers of 4 to 5 log10 FF/ml during 5 days
inactivation method	to determine the stability of BVDV in blood	testing different temperatures and pH		pg. 188. Incubation at low pH and elevated temperatures. Final IFGIV was spiked with viruses and adjusted to the limits of the specified pH range (pH 4.4/4.9, measured in the concentrated solution) and then incubated in a water bath at 30°C. Kinetic samples were drawn on days 0, 4,7,14 and 20.	Stainless steel disks were used as viral carriers, at which at the center 100 ul of virus suspension was deposited, dried for 2 h under laminar flow box, stored at RT for 5 h. The dried virus strains were exposed to temperatures between 40 and 95°C for 1 and 2 h. Virus was harvested and titrated in 8 fold. In parallel, untreated inoculated steel disks were treated for one experiment, and all expe…	virus in spiked in EMEM and slurry, inactivation at different temperatures, D-values were determined by regression analysis	Muscle tissue from 6 PI cattle was harvested, refrigerated, frozen and heated to various internal temperatures.
half-life
D-value	ND	D-values at pH 7 were calculated from mean half-life in hours: 21°C the D= 2.91 days and 37°C= 0.97 days	not mentioned in publication: calculated from data fig 1 b and c. D values culture medium and plasma respectively: 4.65 and 5.07 days at 21°C .	From data publication: the D-value at pH7 and 2-8°C was determined at 50 days.	Dvalues in hours calculated from data published: D40°C=5, D75°C=2.22, D85°C=1.18, D95°C=0.45		Calculated from published data; refrigeration for various durations: Dvalue (days)=51 (based on data minus day 0) to 288 (based on all data), the latter D-value was used.	Control virus was not recovered by VI or Bio-assay after 37 days at 4-10°C, see fig.4 in publication. Regression analysis was performed on these data, resulting in D value of 7.4 days
Remarks	Although the titres of virus differed in all three animals there was no appreciable reduction of virus titre in stored blood even five days after collection. Virus survived equally well in serum or in plasma obtained using two different anticoagulants. It was concluded that the successful isolation of bovine virus diarrhoea virus from the blood of persistently infected cattle is unlikely to be co…	It must be admitted that in natural environments such as meat or meat products, the effective half-lives might be far higher than those obtained from experiments such as those described in this communication. Note: Half lives were determined on the basis of the calculated regression coefficients.	Set-up: Virus was spiked in two matrices, cell culture medium and plasma. 50 ul droplets were spotted on stainless steel pieces and air dried at room tempertature for ≥ 4h. To determine infectivity after drying, culture medium was added and after 30 min of incubation and vigorous mixing, the contents were harvested and infectivity was measured. To study rehydration surface-dried virus was treated…	pg. 190. Reduction factor (log10) (calculated as the difference in log viral loads between the spiked material and the final fraction. BVDV mean log reduction ~>5.6 at 14 to 20 days (time to complete inactivation) (Table 4a low ph and ~30°C). Loss in (log) virus titre during 20 days of incubation (table 4b,controls): inactivation by pH (4.65): 0-0.8, inactivation by temperature(30°C): 4.2 to >5.4…	BVDV could only be inactivated by a temperature of 95°C for 2 h.		The detected concentration of this BVDV is greater in muscle tissue than in serum on the day of slaughter. Interestingly, harvesting of the beef carcass and aging for 2 d allowed detection of a significant greater concentration of BVDV in meat than detected in meat sampled immediately after slaughter. This apperent change in viral concentration could be due to the disruption of cell membranes and…

## Sheet: Table S16
Table S16. Calculated D-values per temperature from BVDV and PPRV Q2 publications. Data in red are plotted in fig.1.
Citation	Matrix	Temperature (°C)	D value (days)	D value (min)	Log10 D (min)
	BVDV
	Processed meat
[114]	whole meat of 6 persistently infected cattle	4	287.8	414432	5.61745
	Virus suspensions
[115]	Virus suspensions	21	2.90669	4185.63	3.62176
[115]	Virus suspensions	37	0.968896	1395.21	3.14464
	Spiked virus
[119]	immunoglobulin solution pH 7	8	50	72000	4.85733
[116]	medium	5	157.8	227232	5.35647
[116]	medium	20	15.72	22636.8	4.35482
[116]	medium	35	0.0452917	65.22	1.81438
[116]	medium	40	0.0181181	26.09	1.41647
[116]	medium	45	0.00905556	13.04	1.11528
[116]	medium	50	0.00754861	10.87	1.03623
[116]	medium	55	0.00603889	8.696	0.93932
[116]	slurry	5	11.95	17208	4.23573
[116]	slurry	20	3.907	5626.08	3.75021
[116]	slurry	35	0.0255069	36.73	1.56502
[116]	slurry	40	0.00708333	10.2	1.0086
[116]	slurry	45	0.00283472	4.082	0.610873
[116]	slurry	50	0.000708333	1.02	0.00860017
[120]	medium	10	7.4	10656	4.02759
	Surface-dried virus
[117]	culture medium	21	4.647	6691.68	3.82554
[117]	plasma	21	5.069	7299.36	3.86328
[118]	medium on stainless steel disks	40	0.208333	300	2.47712
	PPRV
	Virus suspensions
[134]	thermostability of vaccine virus	4	179.5	258480	5.41243
[134]	thermostability of vaccine virus	25	19.36	27878.4	4.44527
[134]	thermostability of vaccine virus	37	8.421	12126.2	4.08373
[134]	thermostability of vaccine virus	45	2.856	4112.64	3.61412
[135]	thermostability of vaccine virus Weybridge medium	4	99.6578	143507	5.15687
[135]	thermostability of vaccine virus Weybridge medium	25	6.07913	8753.94	3.9422
[135]	thermostability of vaccine virus Weybridge medium	37	1.38414	1993.16	3.29954
[135]	thermostability of vaccine virus Weybridge medium	45	0.18409	265.09	2.42339
[136]	thermostability of vaccine virus Weybridge medium	4	73.0824	105239	5.02218
[136]	thermostability of vaccine virus Weybridge medium	37	1.24572	1793.84	3.25378

## Sheet: Table S17 PPRV
Table S17. Peste des petits ruminants virus (PPRV)
number	1	2	3
Database	CAB	CAB	CAB
Reference	Worrall et al. 2001	Sarkar et al.2003	Silva et al 2011
type of research	Xerovac: an ultra rapid method for dehydration and preservation of live attenuated Rinderpest and PPR	Comparative efficacy of various chemical stabilizers on the thermostability of a live-attenuated PPR vaccine	Strategies for improved stability of Pest de Petits Ruminants
Virus	PPR	PPR	PPR
Virus strain	PPRV 75/1	Sungri/96	Nigeria 75/1
Animal species
inoculation dose
Sample type	vaccine virus suspension	virus suspensions (focussed on WBM, weybridge medium)	vaccine virus in different stability media (here focussed on WBM)
Number of samples
Assay(s)	virus titration (TCID50/ml)	virus titration (TCID50/ml)	virus titration (TCID50/ml)
Experimental (E) or Field (F)
Days post inoculation (dpi)
Inactivation time	0, 2,7,10 and 14 days	4°C: 3,7,10,14,21,25,36,45 days, 25°C: 3,6,9,12,15,18,20 days, 37°C: 1,3,5,7, 45°C: 6, 12,18, 24 hours	144 h (37°C), 6 months (4°C), 3.5 years (-80°C)
Inactivation temperature	4, 25, 37, 45°C	4, 25, 37, 45°C	37, 4 and -80°C
pH
Intestine
submucosal membrane
muscular layer
natural casing
Viral load
inactivation method	thermostability of PPR vaccine (live, lyophilized)	stability testing of lyophilised vaccine	Thermostabilty testing of liquid PPRV
half-life		focussed on WB Medium
D-value	calculated from published data: D4°C=179.5 days, D25°C=19.36 days, D37°C=8.42 days, D45°C=2.86 days	calculated from published data
Remarks

## Sheet: Table S18 CSFV
Table S18. Classical swine fever virus (CSFV)
number	1	2	3	4	5	6	7	8	9	10	11	12	13	14	15	16	17	18
Database	CAB	CAB	CAB	CAB	CAB	reference in Krey 2005 publication	CAB	CAB	CAB	CAB	CAB	CAB	CAB	CAB	CAB	CAB	CAB	CAB
Reference	Torrey et al. 1964	Helwig et al. 1966	Downing et al. 1976	McKercher et al 1980	McKercher et al. 1987	Depner 1992	Mebus et al 1997	Turner et al. 2000	Wijnker 2008b	Weesendorp et al 2008	Weesendorp et al 2010	G. Rajbongshi et al. 2011	Wieringa-Jelsma 2011	Bötner et al. 2011	Cowan 2015	Krug 2018	Kunu 2019	Jelsma 2019
type of research	Heat inactivation of Hog cholera virus I. studies with defibrinated blood and serum	Viability of virulent swine fever virus in cooked and uncooked ham and sausage casings	Preliminary findings for Hog Cholera virus	Thermal processing to inactivate viruses in meat products	Survival of viruses in Prosciutto di Parma (Parma Ham)	Thermal and pH stability of pestiviruses	Survival of several porcine virus in different Spanisch dry-cured meat products	The inactivation of FMD, ADV and CSF viruses in pig slurry	Inactivation of classical swine fever virus in porcine casing preserved in salt	Survival of CSFV at various temperatures in faeces and urine from experimentally infected pigs	The effect of tissue degradation on detection of infectious virus and viral RNA to diagnose CSFV	Survival and inactivation of CSFV isolated from pigs of Asom, India	Virus inactivation by salt (NaCl) and phosphate supplemented salt in a 3D collagen matrix model for natural sausage casings	Virus survival in slurry: analysis of the stability of FMDV, CSFV, BVDV and Swine influenza viruses	Factors affecting the infectivity of tissues from pigs with CSFV: thermal inactivation rates and oral infectious dose.	Disinfection of transboundary animal disease viruses on surfaces used in pork packing plants	A bread‐based lyophilized C‐strain CSF virus vaccine as an oral vaccine in pigs	Salt inactivation of classical swine fever virus and African swine fever virus in porcine intestines confirms the existing in vitro casings model
Virus	CSFV	CSFV	CSFV	CSFV	Hog cholera virus	CSFV (and BVDV)	CSFV	CSFV	CSFV	CSFV	CSFV	CSFV	CSFV	CSFV	CSFV	CSFV	CSFV	CSFV
Virus strain	not specified	virulent American strain		NADL VIII PIADC 1/73	NADL VIII PIADC 2/84	Brescia, strain 331/USA, isolate Osterode/2699/83	Amses (blood, lot 86-07)	86/2	highly virulent “Koslov”	Brescia (B)and Paderborn (P)	Paderborn	J4/192, J4/193, DMJ4/234 (spleen) SLP4/230, DMJ4/234 (kidney)	Paderborn 277	Alfort	CBR/93, UK2000/7.1, Brescia	Brescia	C-strain	Paderborn
Animal species		pigs		pig	12 pigs		pig		Pig and piglets (oral ingestion processed casings)									pigs (6 months old)
inoculation dose		10-3 dilution of blood , IM			1 ml of 1:10 suspension of spleen and blood (105.3 PFU/mL) IM		105.3 TCID50/ml, 1 ml of a 1:100 dilution stock virus IV		Intramuscularly inoculation of 10 ml Koslov suspension containing 10^6 TCID50 doses									2 ml 10^5 TCID50/ml intranasally
Sample type	defribinated blood and serum	ham and sausage	Spleen, tonsils, lymph nodes, muscle and viscera were emulsified in viraemic blood (titre 107 PFU/gram).	grounded lymph nodes, blood, bone and muscle and salted casings	Shoulder ham	virus suspensions	iberian ham, shoulder, loin and serrano ham	virus spiked in slurry or medium	Small and large intestines processed into casings	Faeces and urine	kidney, spleen, tonsil and lymph node	virus suspensions	virus spiked in collagen matrix	virus spiked in slurry and medium	lymph node, fat, muscle, serum	virus suspension	virus suspension	intestine samples
Number of samples									Before salt treatment (1 gram), at 15 and 30 days of processing									109 per jejunum and colon per pig
Assay(s)	virus titration	bio assay	virus titration (log10 pfu/g)	virus titration (log10 pfu/g)	Virus titration (IFAT PFU/gtr) (coverslips with PK15 cultures) and animal confirmation pig inoculation of pooled sample). 3 pigs/sample and one negative control.	virus titration (TCID50)	in vitro: immunofluoresce PK15 chambered slides and in vivo: when 3 consecutive samples of a product were negative in-vitro then pooled for an in-vivo experiment.	virus titration ( log10 TCID50 ml)	virus isolation and in vivo experiment	Virus titration (TCID50/ml)	Virus titration (TCID50/ml) and qPCR (viral RNA)	virus titration (TCID50/ml)	Virus titration (log10 TCID50/ml)	virus titration (log10/ml)	virus titration (log10/ml)	virus titration (log10 TCID50/ml)	virus titration (TCID50/ml)	Virus titration (log10 TCID50/g)
Experimental (E) or Field (F)									E									E
Days post inoculation (dpi)							slaughtered 4&5 days pi		6 dpi
Inactivation time			5,10, 15,20,25, 30,35,40,45,50,55,60 minutes	0, 15,30,60,90 minutes	slaughtered at 5 days post inoculation			0,1,2,3,4,5 minutes	30 days	Faeces: max 45 days at 5°C, 41 days at 12°C, 5 days at 20°C or 30°C. Urine: max 27 days at 5°C, 15 days at 12°C, 5 days at 20°C or 30°C	1,2,3,4,7, 14 and 21 days	4°C: 1,15,30 days, 27°C: 60, 120 min, 60°C: 10,30, min	0,7,15,21,30 days		8 time points	0, 1, 2, 3, 4, 5 hours	0, 1,2,3,4,5,6,7 days	60 days
Inactivation temperature		Infected pigs were slaughtered 6 days post infection, ham and sausage preparation (3 ways). Ham and sausage casings were fed via the oral route to susceptible pigs on several days between curing and feeding. Surviving pigs were challenged with CSFV.	80,85,90,95,100,105,110,115,120,125,130,135,140,145,150,155,160°C	69°C	0, 32, 40, 96, 112, 188, 189, 275, 313, 377 days	4°C, 21°C and 37°C	4°C	55,60,65,70°C	4°C and 20°C	5,12,20,30°C	room temperature	4°C, 27°C, 60°C	4,12,20 and 25°C	5,20,35, 40, 45, 50 and 55 °C	4, 25, 56, 68°C (50°C cell culture no tissue)	ambient temperature	4C, 25C, 37C	4°C, 12°C, 20°Cand 25°C
pH						3, 3.5 , 4 and 7			Phosphate salt: pH ~10.5 and Citrate salt: pH: ~5.2
Intestine									Small and Large intestines									jejunum and colon
submucosal membrane
muscular layer
natural casing
Viral load	One milliliter of blood contained 105 tissue culture infective doses of virus	not described	probe contained: 7.8 10^5 pfu (0.07 g). Convert pfu to TCID50 by dividing pfu titer with 0.7 = 6.05 Log10 TCID	Table 3: lymph node 101.9 pfu/g, converted to 102.1 TCID			mean titers in tissues at slaughter: blood (103.8), lymph node (103.8), bone marrow (105.2), fat (100.9) and muscle (101) pfu/ml (see table 2)
inactivation method	heat inactivation of Hog cholera virus I. studies with defibrinated blood and serum	Viability of virulent swine fever virus in cooked and uncooked ham and sausage casings		Two pigs were inoculated intramusculary with 1 ml HCV NADL VIII PIADC 1:10 suspension of spleen and blood (105.3 pfu/ml) from infected animals. Both were killed at 96 hours and representative lymph nodes, blood, long bone and muscle tissue were placed in plastic bags. All fat and extraneous tissue was removed from the lymph nodes and were grounded. Intestines were removed , hand stripped, and pla…		testing different temperatures and pH								virus in spiked in EMEM and slurry, inactivation at different temperatures		dried in blood and feces on surface	stability at different temperatures	salt inactivation (NaCl and P-salt) of classical swine fever virus present in intestine
half-life
D-value	calculated D values: D66°C: 12 min, D68°C: 9 min,D69°C: 6 min	Not possible to determine D-values from the data, because no initial virus titer was mentioned		Calculated D value lymph node at 69°C: 7.3 min	calculated from published data	Convert half life to D values by half life/Log10(2): pH 7 at 21°C: 166.1 hours and at 37°C: 23.3 hours	Calculated D values by regression using highest titer (bone marrow): Iberian ham: 46,67 days, I.shoulder and Serrano ham: 25.93 days and Loin: 23.33 days	calculated from published data Table 3, control virus 107 TCID50/ml. Slurry: D55°C: 1.29, 60°C: 0.68, 65°C: 0.29, 70°C:0.14 minutes. Medium: D55°C: 1.29, 60°C: 1.16, 65°C: 0.29, 70°C:0.14 minutes		D values calculated: half life/Log10(2)	D values calculated: half life/Log10(2)	Calculated from published data:mean (see graphpad). D4°C: 22.9 days, D27°C:120 min, D60°C: 2.19 min.		calculated D from graphic data (fig.5):		D-values based on fig.1: blood: 12.17 hours and feces: 1.09 hours	D-values based on published fig. 1 D25°C=1.35 days and D37°C=0.97 days	as published in Table 2
Remarks	Summary: One milliliter of blood contained 105 tissue culture infective doses of virus which demonstrated no variant characteristics. Hog cholera virus contained in defibrinated swine blood was inactivated when heated to 69°C for 30 minutes. It was also inactivated at 68°C for 45 minutes and 66°C for 60 minutes. Blood diluted to 80 percent with physiological saline was not inactivated when heated…	Considerable variation in the duration of infectivity of the virus was observed in sausage casings held at 3.9°C. In a preliminary trial where only two pigs were involved, the virus was infective in unsalted casing for at least two days, but was non-infective in salted casings immediately after preparation. When the casings were prepared by another method the virus was detecting in unsalted casin…		Results HCV; Pre-treatment of samples of ground lymph nodes, blood clots and bone marrow and the 0' samples all caused clinical manifestation and death of th inoculated pigs. However, samples exposed to 69°C for 15'did not cause clinical signs of disease when inouculated into pigs. Processed intestinal casings produced clinical HC and death when inoculated into pigs after 147 days storage.	72 hours after slaughter was considered the 0 day sampling time for all hams.	It must be admitted that in natural environments such as meat or meat products, the effective half-lives might be far higher than those obtained from experiments such as those described in this communication. Note: Half lives were determined on the basis of the calculated regression coefficients.			No D-values calculated, because intial virus titer was not determined						There was no significant difference (P=0.48) in thermal stability between the strains at 50°C. Mean D50 were 51,6, 61,5, 75,8 (min) for CSFV Brescia (genotype 1.1), UK2000/7.1 (2.1) and CBR/93 (3.3), respectively.		No slope at 4°C, therefore no D-value

## Sheet: Table S19
Table S19. Calculated D-values per temperature from CSFV Q2 publications. Data in red are plotted in Figure 1.
Citation	Matrix	Temperature (°C)	D value (days)	D value (min)	Log10 D (min)
	CSFV
	Blood
[124]	defibrinated blood	66	0.00833333	12	1.07918
[124]	defibrinated blood	68	0.00625	9	0.954243
[124]	defibrinated blood	69	0.00416667	6	0.778151
[123]	virus serum	25	9.125	13140	4.1186
[123]	virus serum	56	0.0335972	48.38	1.68467
[123]	virus serum	68	0.000368056	0.53	-0.275724
	Lymphatic tissue
[10]	Lymph node	69	0.00508125	7.317	0.864333
[125]	Spleen	21	0.93014	1339.4	3.12691
[125]	Tonsil	21	0.697605	1004.55	3.00197
[125]	Lymph node	21	0.963359	1387.24	3.14215
[123]	Lymph node	4	15.5	22320	4.34869
[123]	Lymph node	25	1.33333	1920	3.2833
[123]	Lymph node	56	0.00165278	2.38	0.376577
[123]	Lymph node	68	0.000326389	0.47	-0.327902
[126]	spleen, tonsil, lymph nodes, muscle and viscera homogenate	110	6.6956e-05	0.1	-1.01585
[126]	spleen, tonsil, lymph nodes, muscle and viscera homogenate	120	3.82639e-05	0.06	-1.25885
[126]	spleen, tonsil, lymph nodes, muscle and viscera homogenate	130	2.86921e-05	0.04	-1.38387
[126]	spleen, tonsil, lymph nodes, muscle and viscera homogenate	140	1.91319e-05	0.03	-1.55988
[126]	spleen, tonsil, lymph nodes, muscle and viscera homogenate	160	9.56481e-06	0.01	-1.86096
	Tissues/processed meat
[127]	shoulder ham muscle USA	4	32	46080	4.66351
[127]	shoulder ham bone USA	4	25	36000	4.5563
[127]	shoulder ham fat USA	4	46	66240	4.82112
[127]	shoulder ham muscle Italy	4	59	84960	4.92921
[127]	shoulder ham bone Italy	4	53	76320	4.88264
[127]	shoulder ham fat Italy	4	73	105120	5.02169
[128]	Iberian ham	4	46.67	67204.8	4.8274
[128]	Iberian shoulder	4	25.93	37339.2	4.57217
[128]	Iberian loin	4	23.33	33595.2	4.52628
[128]	Serrano ham	4	25.93	37339.2	4.57217
[123]	Fat	4	10.6	15264	4.18367
[123]	Fat	25	1.54167	2220	3.34635
[123]	Fat	56	0.00208333	3	0.477121
[123]	Fat	68	0.000798611	1.15	0.0606978
[123]	Muscle	4	39.2	56448	4.75165
[123]	Muscle	25	6.16667	8880	3.94841
[123]	Muscle	56	0.00138889	2	0.30103
[123]	Muscle	68	0.000277778	0.4	-0.39794
[11]	Jejunum treated with NaCl	4	18.3	26352	4.42081
[11]	Jejunum treated with NaCl	12	20.9	30096	4.47851
[11]	Jejunum treated with NaCl	20	7.6	10944	4.03918
[11]	Jejunum treated with NaCl	25	3.5	5040	3.70243
[11]	Colon treated with NaCl	4	18	25920	4.41363
[11]	Colon treated with NaCl	12	12	17280	4.23754
[11]	Colon treated with NaCl	20	3.4	4896	3.68984
[11]	Colon treated with NaCl	25	3.4	4896	3.68984
	Virus suspensions
[129]	virus suspension	4	22.9	32976	4.5182
[129]	virus suspension	27	0.0833333	120	2.07918
[129]	virus suspension	60	0.00152083	2.19	0.340444
[115]	virus suspension pH 7	21	6.92068	9965.78	3.99851
[115]	virus suspension pH 7	37	0.968896	1395.21	3.14464
	Spiked virus
[130]	virus spiked in slurry	55	0.000895833	1.29	0.11059
[130]	virus spiked in slurry	60	0.000472431	0.6803	-0.1673
[130]	virus spiked in slurry	65	0.000198403	0.2857	-0.54409
[130]	virus spiked in slurry	70	9.92361e-05	0.1429	-0.844968
[116]	virus spiked in slurry	5	18.46	26582.4	4.42459
[116]	virus spiked in slurry	20	9.335	13442.4	4.12848
[116]	virus spiked in slurry	35	0.0245083	35.292	1.54768
[116]	virus spiked in slurry	40	0.0297625	42.858	1.63203
[130]	virus spiked in medium	55	0.000895833	1.29	0.11059
[130]	virus spiked in medium	60	0.000810417	1.167	0.0670709
[130]	virus spiked in medium	65	0.000198403	0.2857	-0.54409
[130]	virus spiked in medium	70	9.92361e-05	0.1429	-0.844968
[116]	virus spiked in medium	5	55.49	3329.4	4.90258
[116]	virus spiked in medium	20	8.357	501.42	4.08041
[116]	virus spiked in medium	35	0.859167	51.55	3.09244
[116]	virus spiked in medium	40	0.467083	28.025	2.82776
[112]	virus in collagen matrix non-treated	4	35	50400	4.70243
[112]	virus in collagen matrix non-treated	12	16	23040	4.36248
[112]	virus in collagen matrix non-treated	20	7	10080	4.00346
[112]	virus in collagen matrix non-treated	25	4	5760	3.76042
[112]	virus in collagen matrix NaCL	4	36	51840	4.71466
[112]	virus in collagen matrix NaCL	12	10	14400	4.15836
[112]	virus in collagen matrix NaCL	20	5	7200	3.85733
[112]	virus in collagen matrix NaCL	25	3	4320	3.63548
[131]	virus spiked in blood and dried on surface	21	0.5075	730.8	2.8638
[131]	virus spiked in feces and dried on surface	21	0.0454167	65.4	1.81558
[132]	bread based lyophilized CSFV vaccine	25	1.3488	1942.27	3.28831
[132]	bread based lyophilized CSFV vaccine	37	0.969932	1396.7	3.1451
	Excretions
[133]	Faeces Brescia	5	11.6267	16742.5	4.22382
[133]	Faeces Brescia	12	8.93599	12867.8	4.1095
[133]	Faeces Brescia	20	0.93014	1339.4	3.12691
[133]	Faeces Brescia	30	0.199316	287.015	2.4579
[133]	Faeces Paderborn	5	9.63359	13872.4	4.14215
[133]	Faeces Paderborn	12	5.54762	7988.57	3.90247
[133]	Faeces Paderborn	20	0.46507	669.701	2.82588
[133]	Faeces Paderborn	30	0.232535	334.85	2.52485
[133]	Urine Brescia	5	9.36784	13489.7	4.13
[133]	Urine Brescia	12	1.79384	2583.13	3.41215
[133]	Urine Brescia	20	0.631166	908.88	2.95851
[133]	Urine Brescia	30	0.398631	574.029	2.75893
[133]	Urine Paderborn	5	7.10893	10236.9	4.01017
[133]	Urine Paderborn	12	1.36199	1961.27	3.29254
[133]	Urine Paderborn	20	0.697605	1004.55	3.00197
[133]	Urine Paderborn	30	0.265754	382.686	2.58284

## Sheet: Table S20
Table S20. Regression analysis of selected log10 D-values in min as plotted in Figure 1A and backtransformed to D-values in days at 4 °C, 12 °C, 20°C and 25 °C
				backtransformed D-values in days (95% CI)				No. of publications
Matrix		Equation	R2	4°C	12°C	20°C	25°C
BVDV	Y = -0.09302*X + 5.686		0.9232	143 (36-562)	26 (5-138)	5 (1-34)	2 (14-0)	6
CSFV	Y = -0.07372*X + 5.099		0.9267	44 (27-74)	11 (6-21)	3 (1-6)	1 (0-3)	13
PRRV	Y = -0.05251*X + 5.443		0.8318	119 (554-25)	45 (7-300)	17 (2-163)	9 (1-11)	3

## Sheet: Table S21
Table S21. Descriptive statistics selected D-values (days) per virus at 4°C to 25°C as plotted in Figure 1B (Box and Whiskers)
		BVDV			CSFV				PPRV
number of publications		2	2	2	8	2	5	3	3	2
Number of D-values		2	2	4	19	4	9	7	3	2
Temperature		4-5°C	8-10°C	20-21°C	4°C	12°C	20-21°C	25°C	4°C	25°C
Minimum		157.8	7.4	2.91	10.6	10	0.7	1.33	73.1	6.1
25% Percentile		157.8	7.4	3.345	22.9	10.5	0.945	1.54	73.1	6.1
Median		222.8	28.7	4.86	32	14	5	3.4	99.7	12.75
75% Percentile		287.8	50	13.06	46.67	19.68	7.3	4	179.5	19.4
Maximum		287.8	50	15.72	73	20.9	8.36	6.17	179.5	19.4
Range		130	42.6	12.81	62.4	10.9	7.66	4.84	106.4	13.3
Mean		222.8	28.7	7.088	34.78	14.73	4.541	3.277	117.4	12.75
Std. Error of Mean		65	21.3	2.915	3.876	2.407	1.039	0.6142	31.97	6.65

## Sheet: Table S22
Table S22. Summary of the systematic review protocol.
Review questions	Q1. What are the virus loads of 14 selected viruses in intestines ?
	Q2. What are the inactivation kinetics (D-values) of three viruses with high intestinal viral loads selected from Q1?
Search date	Between 06 February and 18 May 2020
Language	English (and German)
Publication types	Peer reviewed papers:
	o Primary research on virus detected in intestines
	o Infection/pathogenic studies
	o Inactivation, survival, viability, stability and disinfection studies
	o Risk assessment studies
Population	Any species or breed of host animals per virus of all ages will be included in the literature search.
Virus strains	All virus strains were included
Inoculation routes	All routes and combinations
Outcome	Q1: Viral loads in intestines:
	· 50% tissue culture infective dose (TCID50)
	· Plaque forming units (PFU)
	· 50% Haem-absorbing doses (HAD50)
	· TCID50-equivalents by qPCR
	· genomic copies by PCR
	· Ag-ELISA
	Q2: inactivation search and D-value determination:
	· TCID50
	· PFU
	· Half-life values
	· D-values
