# Supplementary material for: Intestinal Viral Loads and Inactivation Kinetics of Livestock Viruses Relevant for Natural Casing Production: A Systematic Review and Meta-Analysis
Source: Pathogens. 2021 Feb 4;10(2):173. doi: 10.3390/pathogens10020173 (PMC7915499; doi:10.3390/pathogens10020173)
Supplement: Supplementary file 1 [file pathogens-10-00173-s001.zip › pathogens-1015054-supplementary-final/Supplementary 3 - In_exclusion publications Q1 and Q2.xlsx]

## Sheet: S23 ASFV
Table S23	Q1 ASFV publications	Exclusion criteria
1	2012. Scientific opinion on animal health risk mitigation treatments as regards imports of animal casings. EFSA Journal 10.	No appropriate outcome
2	Akkermans, J.P.W.M., 1986. Results of post mortem examination of pigs received during a survey for African swine fever. Tijdschrift voor Diergeneeskunde 111, 1115-1118.	No appropriate outcome
3	Alonso, C., 2013. Special Issue: African swine fever virus. (Special Issue: African swine fever virus.). Virus Research 173, 1-246.	No appropriate outcome
4	Balyshev, V.M., Vlasov, M.E., Imatdinov, A.R., Titov, I.A., Morgunov, S.Y., Malogolovkin, A.S., 2018. Biological properties and molecular-genetic characteristics of African swine fever virus isolated in various regions of Russia in 2016-2017. Russian Agricultural Sciences 44, 469-473.	No appropriate outcome
5	Balysheva, V.I., Prudnikova, E.Y., Galnbek, T.V., Balyshev, V.M., 2015. Immunological properties of attenuated variants of African swine fever virus isolated in the Russian Federation. Russian Agricultural Sciences 41, 178-182.	No appropriate outcome
6	Blome, S., Gabriel, C., Beer, M., 2013. Pathogenesis of African swine fever in domestic pigs and European wild boar. Virus Research 173, 122-130.	No appropriate outcome
7	Cabezon, O., Munoz-Gonzalez, S., Colom-Cadena, A., Perez-Simo, M., Rosell, R., Lavin, S., Marco, I., Fraile, L., Riva, P.M.d.l., Rodriguez, F., Dominguez, J., Ganges, L., 2017. African swine fever virus infection in Classical swine fever subclinically infected wild boars. BMC Veterinary Research 13.	No appropriate outcome
8	Carrasco-Garcia, R., Barroso, P., Perez-Olivares, J., Montoro, V., Vicente, J., 2018. Consumption of big game remains by scavengers: a potential risk as regards disease transmission in Central Spain. Frontiers in Veterinary Science 5.	No appropriate outcome
9	Correa-Fiz, F., Blanco-Fuertes, M., Navas, M.J., Lacasta, A., Bishop, R.P., Githaka, N., Onzere, C., Potier, M.F.l., Almagro-Delgado, V., Martinez, J., Aragon, V., Rodriguez, F., 2019. Comparative analysis of the fecal microbiota from different species of domesticated and wild suids. Scientific Reports 9.	No appropriate outcome
10	Detray, D.E., 1960. The persistence of African swine fever virus (A.S.F.V.) in carcases. Documents sur la persistance des virus de certaines maladies animales dans les viandes et produits animaux.	No appropriate outcome
11	Galindo-Cardiel, I., Ballester, M., Solanes, D., Nofrarias, M., Lopez-Soria, S., Argilaguet, J.M., Lacasta, A., Accensi, F., Rodriguez, F., Segales, J., 2013. Standardization of pathological investigations in the framework of experimental ASFV infections. (Special Issue: African swine fever virus.). Virus Research 173, 180-190.	No appropriate outcome
12	Gallardo, C., Soler, A., Nieto, R., Cano, C., Pelayo, V., Sanchez, M.A., Pridotkas, G., Fernandez-Pinero, J., Briones, V., Arias, M., 2017. Experimental infection of domestic pigs with African swine fever virus Lithuania 2014 genotype II field isolate. Transboundary and Emerging Diseases 64, 300-304.	No appropriate outcome
13	Gallardo, C., Soler, A., Nieto, R., Sanchez, M.A., Martins, C., Pelayo, V., Carrascosa, A., Revilla, Y., Simon, A., Briones, V., Sanchez-Vizcaino, J.M., Arias, M., 2015. Experimental transmission of African swine fever (ASF) low virulent isolate NH/P68 by surviving pigs. Transboundary and Emerging Diseases 62, 612-622.	No appropriate outcome
14	Goller, K.V., Malogolovkin, A.S., Katorkin, S., Kolbasov, D., Titov, I., Hoper, D., Beer, M., Keil, G.M., Portugal, R., Blome, S., 2015. Tandem repeat insertion in African swine fever virus, Russia, 2012. Emerging Infect. Dis. 21, 731-732.	No appropriate outcome
15	Guinat, C., Reis, A.L., Netherton, C.L., Goatley, L., Pfeiffer, D.U., Dixon, L., 2014. Dynamics of African swine fever virus shedding and excretion in domestic pigs infected by intramuscular inoculation and contact transmission. Veterinary Research 45.	No appropriate outcome
16	Howey, E.B., O'Donnell, V., Ferreira, H.C.d.C., Borca, M.V., Arzt, J., 2013. Pathogenesis of highly virulent African swine fever virus in domestic pigs exposed via intraoropharyngeal, intranasopharyngeal, and intramuscular inoculation, and by direct contact with infected pigs. Virus Research 178, 328-339.	No appropriate outcome
17	Jelsma, T., Wijnker, J.J., Smid, B., Verheij, E., Poel, W.H.M.v.d., Wisselink, H.J., 2019. Salt inactivation of classical swine fever virus and African swine fever virus in porcine intestines confirms the existing in vitro casings model. Vet. Microbiol. 238.	Included
18	Jemersic, L., Brnic, D., Prpic, J., Keros, T., Maltar, L., Kis, T., 2014. African swine fever - a novel threat for the pig industry in Europe. Veterinarska Stanica 45, 257-267.	No appropriate outcome
19	Kazimirova, M., Thangamani, S., Bartikova, P., Hermance, M., Holikova, V., Stibraniova, I., Nuttall, P.A., 2017. Tick-borne viruses and biological processes at the tick-host-virus interface. Frontiers in Cellular and Infection Microbiology 7.	No appropriate outcome
20	Kolbasov, D., Titov, I., Tsybanov, S., Gogin, A., Malogolovkin, A., 2018. African swine fever virus, Siberia, Russia, 2017. Emerging Infect. Dis. 24, 796-798.	No appropriate outcome
21	Krauthausen, E., Drommer, W., Sierra, M.A., Jover, A., 1992. Light and electron microscopical findings on swine intestines in spontaneous and experimentally induced African swine fever (ASF) cases. Deutsche Tierarztliche Wochenschrift 99, 54-59.	No appropriate outcome
22	Malogolovkin, A., Burmakina, G., Titov, I., Sereda, A., Gogin, A., Baryshnikova, E., Kolbasov, D., 2015. Comparative analysis of African swine fever virus genotypes and serogroups. Emerging Infect. Dis. 21, 312-315.	No appropriate outcome
23	Malogolovkin, A.S., Yelsukova, A.A., Cybanov, S.G., Kolbasov, D.V., 2009. Detection of porcine circovirus type 2 and African swine fever virus by PCR and real-time PCR. Revista Romana de Medicina Veterinara 19, 126-132.	No appropriate outcome
24	McKercher, P.D., Morgan, D.O., McVicar, J.W., Shuot, N.J., 1980. Thermal processing to inactivate viruses in meat products. Proceedings of the United States Animal Health Association 84, 320-328.	Included
25	McOrist, S. Deaths of finisher and older pigs, In.	No appropriate outcome
26	Milev, N., Pavlov, N., 1981. Pathological changes of African swine fever as it occurs in an African country (Angola). Veterinarnomeditsinski Nauki 18, 34-40.	No appropriate outcome
27	Milicevic, V., Kureljusic, B., Zoric, J.M., Savic, B., Stanojevic, S., Milakara, E., 2019. First occurence of African swine fever in Serbia. Acta Veterinaria 69, 443-449.	No appropriate outcome
28	Nurmoja, I., Petrov, A., Breidenstein, C., Zani, L., Forth, J.H., Beer, M., Kristian, M., Viltrop, A., Blome, S., 2017. Biological characterization of African swine fever virus genotype II strains from north-eastern Estonia in European wild boar. Transboundary and Emerging Diseases 64, 2034-2041.	No appropriate outcome
29	Olesen, A.S., Lohse, L., Hansen, M.F., Boklund, A., Halasa, T., Belsham, G.J., Rasmussen, T.B., Botner, A., Bodker, R., 2018. Infection of pigs with African swine fever virus via ingestion of stable flies (Stomoxys calcitrans). Transboundary and Emerging Diseases 65, 1152-1157.	No appropriate outcome
30	Petrini, S., Feliziani, F., Casciari, C., Giammarioli, M., Torresi, C., Mia, G.M.d., 2019. Survival of African swine fever virus (ASFV) in various traditional Italian dry-cured meat products. Preventive Veterinary Medicine 162, 126-130.	No appropriate outcome
31	Plowright, W., Parker, J., Staple, R.F., 1968. The growth of a virulent strain of African swine fever virus in domestic pigs. Journal of Hygiene 66, 117-134.	Included
32	Ribeiro, R., Otte, J., Madeira, S., Hutchings, G.H., Boinas, F., 2015. Experimental infection of Ornithodoros erraticus sensu stricto with two Portuguese African swine fever virus strains. Study of factors involved in the dynamics of infection in ticks. PLOS ONE 10.	No appropriate outcome
33	Salguero, F.J., Sanchez-Cordon, P.J., Sierra, M.A., Jover, A., Nunez, A., Gomez-Villamandos, J.C., 2004. Apoptosis of thymocytes in experimental African swine fever virus infection. Histology and Histopathology 19, 77-84.	No appropriate outcome
34	Sanchez-Cordon, P.J., Jabbar, T., Berrezaie, M., Chapman, D., Reis, A., Sastre, P., Rueda, P., Goatley, L., Dixon, L.K., 2018. Evaluation of protection induced by immunisation of domestic pigs with deletion mutant African swine fever virus Benin delta MGF by different doses and routes. Vaccine 36, 707-715.	No appropriate outcome
35	Sargsyan, M.A., Voskanyan, H.E., Karalova, E.M., Hakobyan, L.H., Karalyan, Z.A., 2018. Third wave of African swine fever infection in Armenia: virus demonstrates the reduction of pathogenicity. Veterinary World 11, 5-9.	No appropriate outcome
36	Souto, R., Mutowembwa, P., Heerden, J.v., Fosgate, G.T., Heath, L., Vosloo, W., 2016. Vaccine potential of two previously uncharacterized African swine fever virus isolates from southern Africa and heterologous cross protection of an avirulent European isolate. Transboundary and Emerging Diseases 63, 224-231.	Included
37	Stahl, K., Sternberg-Lewerin, S., Blome, S., Viltrop, A., Penrith, M.L., Chenais, E., 2019. Lack of evidence for long term carriers of African swine fever virus - a systematic review. Virus Res. 272.	No appropriate outcome
38	Tauscher, K., Pietschmann, J., Wernike, K., Teifke, J.P., Beer, M., Blome, S., 2015. On the situation of African swine fever and the biological characterization of recent virus isolates. Berliner und Munchener Tierarztliche Wochenschrift 128, 169-176.	not available
39	Titov, I., Burmakina, G., Morgunov, Y., Morgunov, S., Koltsov, A., Malogolovkin, A., Kolbasov, D., 2017. Virulent strain of African swine fever virus eclipses its attenuated derivative after challenge. Arch. Virol. 162, 3081-3088.	not available
40	Titov, I., Malogolovkin, A., Burmakina, G., Syndryakova, I., Katorkin, S., Mima, K., Kudryashov, D., Gogin, A., Kolbasov, D., 2015. Tracking of African swine fever outbreaks through variation of intergenic I73R/I329 L region. Xth International Congress for Veterinary Virology & 9th Annual Meeting of EPIZONE, Changing Viruses in a Changing World, August 31st September 3rd, 123-124.	No appropriate outcome
41	Tuboly, T., 2014. African swine fever: an increasing threat. Hungarian Agricultural Research 23, 22-26.	No appropriate outcome
42	Vlasova, N.N., Varentsova, A.A., Shevchenko, I.V., Zhukov, I.Y., Remyga, S.G., Gavrilova, V.L., Puzankova, O.S., Shevtsov, A.A., Zinyakov, N.G., Gruzdev, K.N., 2015. Comparative analysis of clinical and biological characteristics of African swine fever virus isolates from 2013 year Russian Federation. British Microbiology Research Journal 5, 203-215.	No appropriate outcome
43	Wu, X., Xiao, L., Peng, B., Wang, Y., Yang, Z., Yao, X., Hu, L., Lin, X., 2016. Prokaryotic expression, purification and antigenicity analysis of African swine fever virus pK205R protein. Polish Journal of Veterinary Sciences 19, 41-48.	No appropriate outcome
44	Zhao, D., Liu, R., Zhang, X., Li, F., Wang, J., Zhang, J., Liu, X., Wang, L., Zhang, J., Wu, X., Guan, Y., Chen, W., Wang, X., He, X., Bu, Z., 2019. Replication and virulence in pigs of the first African swine fever virus isolated in China. Emerging Microbes and Infections 8, 438-447.	Included

## Sheet: S24 BVDV
Table S24	Q1 BVDV publications	Exclusion criteria
1	Alkan, F., Yesilbag, K., Burgu, I., 2001. The distribution of the bovine viral diarrhoea virus in tissue samples from persistently infected cattle. Ankara Universitesi Veteriner Fakultesi Dergisi 48, 111-115.	Not available
2	Amilcar Malacari, D., Pecora, A., Perez Aguirreburualde, M.S., Cardoso, N.P., Odeon, A.C., Capozzo, A.V., 2018. In vitro and in vivo characterization of a typical and a high pathogenic bovine viral diarrhea virus type II strains. Frontiers in Veterinary Science 5.	No appropiate outcome
3	Archambault, D., Beliveau, C., Couture, Y., Carman, S., 2000. Clinical response and immunomodulation following experimental challenge of calves with type 2 noncytopathogenic bovine viral diarrhea virus. Veterinary Research 31, 215-227.	No appropiate outcome
4	Baszler, T.V., Evermann, J.F., Kaylor, P.S., Byington, T.C., Dilbeck, P.M., 1995. Diagnosis of naturally occurring bovine viral diarrhea virus infections in ruminants using monoclonal antibody-based immunohistochemistry. Veterinary Pathology 32, 609-618.	No appropiate outcome
5	Bauermann, F.V., Falkenberg, S.M., Ridpath, J.F., 2017. HoBi-like virus RNA detected in foetuses following challenge of pregnant cows that had previously given birth to calves persistently infected with bovine viral diarrhoea virus. Transboundary and Emerging Diseases 64, 1624-1632.	No appropiate outcome
6	Benito Zuniga, A., Arnal Bernal, J.L., Serrano, J.D., Baselga Domingo, R., 2015. Development of a one-step RT-qPCR assay for identification of ruminant pestivirus [Conference poster]. XVI Congresso Nazionale S.I.Di.L., 120-121.	Not available
7	Bianchi, M.V., Konradt, G., Souza, S.O.d., Bassuino, D.M., Silveira, S., Mosena, A.C.S., Canal, C.W., Pavarini, S.P., Driemeier, D., 2017. Natural outbreak of BVDV-1d-induced mucosal disease lacking intestinal lesions. Vet. Pathol. 54, 242-248.	No appropiate outcome
8	Bielefeldt Ohmann, H., 1988. BVD virus antigens in tissues of persistently viraemic, clinically normal cattle: implications for the pathogenesis of clinically fatal disease. Acta Veterinaria Scandinavica 29, 77-84.	No appropiate outcome
9	Bingham, P.C., McFadden, A.M.J., Wang, J., Kittelberger, R., Clough, R.R., Tham, K.M., 2010. Investigation of a pig herd with animals seropositive for classical swine fever and where porcine circovirus-associated disease had been diagnosed. New Zealand Veterinary Journal 58, 253-259.	No appropiate outcome
10	Brock, K., Chase, C., Foley, P., Neill, J., Roth, J., Ridpath, J., Kahrs, R., 2003. Detecting and controlling BVDV infections, Ames, Iowa, USA, April 2002. Biologicals 31, 87-151.	No appropiate outcome
11	Brock, K.V., Cortese, V.S., 2001. Experimental fetal challenge using type II bovine viral diarrhea virus in cattle vaccinated with modified-live virus vaccine. Veterinary Therapeutics 2, 354-360.	No appropiate outcome
12	Brodersen, B.W., 2014. Bovine viral diarrhea virus infections: manifestations of infection and recent advances in understanding pathogenesis and control. (Special Issue: Infectious diseases of domestic animals.). Veterinary Pathology 51, 453-464.	No appropiate outcome
13	Brum, M.C.S., Scherer, C.F.C., Flores, E.F., Weiblen, R., Barros, C.S.L.d., Langohr, I.M., 2002. Gastroenteric and respiratory disease in calves inoculated with Brazilian isolates of bovine viral diarrhoea virus type 2 (BVDV-2). Ciencia Rural 32, 813-820.	No appropiate outcome
14	Bruschke, C.J.M., Weerdmeester, K., Van Oirschot, J.T., Van Rijn, P.A., 1998. Distribution of bovine virus diarrhoea virus in tissues and white blood cells of cattle during acute infection. Veterinary Microbiology 64, 23-32.	Included
15	Chamorro, M.F., Walz, P.H., Passler, T., Santen, E.v., Gard, J., Rodning, S.P., Riddell, K.P., Galik, P.K., Zhang, Y.J., 2015. Efficacy of multivalent, modified-live virus (MLV) vaccines administered to early weaned beef calves subsequently challenged with virulent Bovine viral diarrhea virus type 2. BMC Veterinary Research 11.	No appropiate outcome
16	Clarke, M.C., Brownlie, J., Howard, C.J. Isolation of cytopathic and non-cytopathic bovine viral diarrhoea virus from tissues of infected animals. In Agriculture. Pestivirus infections of ruminants; 1987. :3-10. 11 ref.	No appropiate outcome
17	Cruz, R.A.S., Rodrigues, W.B., Silveira, S., Oliveira, V.H.S., Campos, C.G., Leite Filho, R.V., Boabaid, F.M., Driemeier, D., Canal, C.W., Alfieri, A.A., Pescador, C.A., Colodel, E.M., 2018. Mucosal disease-like lesions caused by HoBi-like pestivirus in Brazilian calves in 2010-2011: clinical, pathological, immunohistochemical, and virological characterization. Res. Vet. Sci. 119, 116-121.	No appropiate outcome
18	Decaro, N., Losurdo, M., Larocca, V., Lucente, M.S., Mari, V., Varello, K., Patruno, G., Camero, M., Sciarra, M., Occhiogrosso, L., Tempesta, M., Iulini, B., Buonavoglia, C., 2015. HoBi-like pestivirus experimental infection in pregnant ewes: reproductive disorders and generation of persistently infected lambs. Vet. Microbiol. 178, 173-180.	No appropiate outcome
19	Dieguez, F.J., Cervino, M., Yus, E., 2017. Bovine viral diarrhea virus (BVDV) genetic diversity in Spain: a review. Spanish Journal of Agricultural Research 15.	No appropiate outcome
20	Evans, C.A., Hemmatzadeh, F., Reichel, M.P., Cockcroft, P.D., 2018. Natural transmission of bovine viral diarrhoea virus-1c from a persistently infected neonate lamb to naive sheep and cattle. Vet. Rec. 182, 352.	No appropiate outcome
21	Falkenberg, S.M., Dassanayake, R.P., Walz, P., Casas, E., Neill, J.D., Ridpath, J.F., 2019. Frequency of bovine viral diarrhea virus detected in subpopulations of peripheral blood mononuclear cells in persistently infected animals and health outcome. Vet. Immunol. Immunopathol. 207, 46-52.	No appropiate outcome
22	Fox, K.A., Kopanke, J.H., Lee, J.S., Wolfe, L.L., Pabilonia, K.L., Mayo, C.E., 2019. Bovine viral diarrhea in captive Rocky Mountain bighorn sheep associated with administration of a contaminated modified-live bluetongue virus vaccine. Journal of Veterinary Diagnostic Investigation 31, 107-112.	No appropiate outcome
23	Frink, S., Grummer, B., Pohlenz, J.F., Liebler-Tenorio, E.M., 2002. Changes in distribution and numbers of CD4+ and CD8+ T-lymphocytes in lymphoid tissues and intestinal mucosa in the early phase of experimentally induced early onset mucosal disease in cattle. Journal of Veterinary Medicine. Series B 49, 476-483.	No appropiate outcome
24	Garoussi, M.T., Mehrzad, J., Nejati, A., 2019. Investigation of persistent infection of bovine viral diarrhea virus (BVDV) in Holstein dairy cows. Trop. Anim. Health Prod. 51, 853-858.	No appropiate outcome
25	Glotov, A.G., Glotova, T.I., Koteneva, S.V., Semenova, O.V., Sergeev, A.A., Titova, K.A., Morozova, A.A., Sergeev, A.A., 2016. Virulent properties of Russian bovine viral diarrhea virus strains in experimentally infected calves. Scientifica 7034509.	No appropiate outcome
26	Glotov, A.G., Glotova, T.I., Sergeyev, A.N., Drozdov, I.G., 2007. The pathogenesis of mixed experimental infection caused by diarrheal viruses - bovine mucosal disease and bovine infectious rhinotracheitis in calves. Voprosy Virusologii 52, 40-43.	No appropiate outcome
27	Graham, D.A., Beggs, N., Mawhinney, K., Calvert, V., Cunningham, B., Rowan-Layberry, L., McLaren, I., 2009. Comparative evaluation of diagnostic techniques for bovine viral diarrhoea virus in aborted and stillborn fetuses. Veterinary Record 164, 56-58.	No appropiate outcome
28	Grummer, B., Bendfeldt, S., Greiser-Wilke, I., 2002. Apoptosis inhibitors delay the cytopathic effect of bovine viral diarrhoea virus (BVDV). Journal of Veterinary Medicine. Series B 49, 298-303.	No appropiate outcome
29	Kelling, C.L., Steffen, D.J., Cooper, V.L., Higuchi, D.S., Eskridge, K.M., 2002. Effect of infection with bovine viral diarrhoea virus alone, bovine rotavirus alone, or concurrent infection with both on enteric disease in gnotobiotic neonatal calves. American Journal of Veterinary Research 63, 1179-1186.	No appropiate outcome
30	Khodakaram-Tafti, A., Farjanikish, G., 2017. Persistent bovine viral diarrhea virus (BVDV) infection in cattle herds. Iranian Journal of Veterinary Research 18, 154-163.	Not available
31	Khodakaram-Tafti, A., Mohammadi, A., Farjanikish, G.H., 2015. Histopathological and immunohistochemical findings from bovine viral diarrhea virus infection in cattle. Online Journal of Veterinary Research 19, 317-324.	No appropiate outcome
32	Lee, K., Han, D., Kim, S., Choi, E., Choi, K., 2018. Experimental infection of mice with noncytopathic bovine viral diarrhea virus 2 increases the number of megakaryocytes in bone marrow. Virology Journal 15.	no appropiate host
33	Li, S., Hu, X., Tian, R., Guo, Y., Chen, J., Li, Z., Zhao, X., Kuang, L., Ran, D., Zhao, H., Zhang, X., Wang, J., Xia, L., Yue, J., Yao, G., Fu, Q., Shi, H., 2019. RNA-Seq-based transcriptomic profiling of primary interstitial cells of Cajal in response to bovine viral diarrhea virus infection. Vet. Res. Commun. 43, 143-153.	No appropiate outcome
34	Liebler, E.M., Waschbusch, J., Pohlenz, J.F., Moennig, V., Liess, B., 1991. Distribution of antigen of noncytopathogenic and cytopathogenic bovine virus diarrhea virus biotypes in the intestinal tract of calves following experimental production of mucosal disease. Archives of Virology 3, 109-124.	No appropiate outcome
35	Liebler-Tenorio, E.M., Greiser-Wilke, I., Pohlenz, J.F., 1997. Organ and tissue distribution of the antigen of the cytopathogenic bovine virus diarrhea virus in the early and advanced phase of experimental mucosal disease. Archives of Virology 142, 1613-1634.	No appropiate outcome
36	Liebler-Tenorio, E.M., Ridpath, J.F., Neill, J.D., 2002. Distribution of viral antigen and development of lesions after experimental infection with highly virulent bovine viral diarrhea virus type 2 in calves. American Journal of Veterinary Research 63, 1575-1584.	No appropiate outcome
37	Liebler-Tenorio, E.M., Ridpath, J.F., Neill, J.D., 2003a. Distribution of viral antigen and development of lesions after experimental infection of calves with a BVDV 2 strain of low virulence. Journal of Veterinary Diagnostic Investigation 15, 221-232.	No appropiate outcome
38	Liebler-Tenorio, E.M., Ridpath, J.F., Neill, J.D., 2003b. Lesions and tissue distribution of viral antigen in severe acute versus subclinical acute infection with BVDV2. Biologicals 31, 119-122.	No appropiate outcome
39	Liebler-Tenorio, E.M., Ridpath, J.F., Neill, J.D., 2004. Distribution of viral antigen and tissue lesions in persistent and acute infection with the homologous strain of noncytopathic bovine viral diarrhea virus. Journal of Veterinary Diagnostic Investigation 16, 388-396.	No appropiate outcome
40	Marshall, D.J., Moxley, R.A., Kelling, C.L., 1996. Distribution of virus and viral antigen in specific pathogen-free calves following inoculation with noncytopathic bovine viral diarrhea virus. Veterinary Pathology 33, 311-318.	Included
41	Neill, J.D., Workman, A.M., Hesse, R., Bai, J., Porter, E.P., Meadors, B., Anderson, J., Bayles, D.O., Falkenberg, S.M., 2019. Identification of BVDV2b and 2c subgenotypes in the United States: genetic and antigenic characterization. Virology 528, 19-29.	No virus titers intestine
42	Odeon, A.C., Kelling, C.L., Marshall, D.J., Estela, E.S., Dubovi, E.J., Donis, R.O., 1999. Experimental infection of calves with bovine viral diarrhea virus genotype II (NY-93). Journal of Veterinary Diagnostic Investigation 11, 221-228.	No appropiate outcome
43	Pedrera, M., Gómez-Villamandos, J.C., Molina, V., Risalde, M.A., Rodríguez-Sánchez, B., Sánchez-Cordón, P.J., 2012. Quantification and determination of spread mechanisms of bovine viral diarrhoea virus in blood and tissues from colostrum-deprived calves during an experimental acute infection induced by a non-cytopathic genotype 1 strain. Transboundary and Emerging Diseases 59, 377-384.	Included
44	Pedrera, M., Sanchez-Cordon, P.J., Romero-Trevejo, J.L., Risalde, M.A., Greiser-Wilke, I., Nunez, A., Gomez-Villamandos, J.C., 2009. Morphological changes and virus distribution in the ileum of colostrum-deprived calves inoculated with non-cytopathic bovine viral diarrhoea virus genotype-1. Journal of Comparative Pathology 141, 52-62.	No appropiate outcome
45	Pereira, D.A., Peron, J.B., Almeida, H.M.d.S., Baraldi, T.G., Gatto, I.R.H., Kasmanas, T.C., Pituco, E.M., Montassier, H.J., Oliveira, L.G.d., 2018. Experimental inoculation of gilts with bovine viral diarrhea virus 2 (BVDV-2) does not induce transplacental infection. Vet. Microbiol. 225, 25-30.	No appropiate outcome
46	Possatti, F., Headley, S.A., Leme, R.A., Agnol, A.M.D., Zotti, E., Oliveira, T.E.S.d., Alfieri, A.F., Alfieri, A.A., 2018. Viruses associated with congenital tremor and high lethality in piglets. Transboundary and Emerging Diseases 65, 331-337.	No appropiate outcome
47	Quintana, M.E., Barone, L., Forlenza, M.B., Trotta, M.V., Turco, C., Mansilla, F.C., Cardoso, N.P., Capozzo, A.V., 2018. A direct high-throughput in Cell-ELISA for measuring infectivity of cytopathic and non-cytopathic bovine viral diarrhoea virus strains applied to the assessment of antiviral activity. J. Virol. Methods 260, 75-81.	No appropiate outcome
48	Quintero Barbosa, J., Figueroa, A.P.C., Salas, S.S., Camargo, H., Sanchez, A., Tobon, J., Ortiz, D., Schachtebeck, E., Gutierrez, M.F., 2019. High prevalence of persistently infected animals from bovine viral diarrhea in Colombian cattle. BMC Veterinary Research 15.	No appropiate outcome
49	Risalde, M.A., Molina, V., Sonchez-Cordon, P.J., Pedrera, M., Romero-Palomo, F., Bautista, M.J., Moreno, A., Gomez-Villamandos, J.C., 2013. Comparison of pathological changes and viral antigen distribution in tissues of calves with and without preexisting bovine viral diarrhea virus infection following challenge with bovine herpesvirus-1. American Journal of Veterinary Research 74, 598-610.	No appropiate outcome
50	Ryu, J., Choi, K., 2019. Genetic analysis of bovine viral diarrhea virus in pre-weaned native Korean calves. Trop. Anim. Health Prod. 51, 2085-2090.	No appropiate outcome
51	Seong, G., Lee, J., Lee, K., Shin, S., Yoon, J., Choi, K., 2016. Noncytopathic bovine viral diarrhea virus 2 impairs virus control in a mouse model. Arch. Virol. 161, 395-403.	No appropiate outcome
52	Shin, T., Acland, H., 2001. Tissue distribution of bovine viral diarrhea virus antigens in persistently infected cattle. Journal of Veterinary Science 2, 81-84.	No appropiate outcome
53	Spetter, M.J., Uriarte, E.L.L., Altamiranda, E.A.G., Leunda, M.R., Pereyra, S.B., Verna, A.E., Odeon, A.C., 2018. Dual natural infection with bovine viral diarrhea virus-1 and -2 in a stillborn calf: tissue distribution and molecular characterization. Open Veterinary Journal 8, 493-497.	No appropiate outcome
54	Steffen, D.J., Topliff, C.L., Schmitz, J.A., Kammerman, J.R., Henningson, J.N., Eskridge, K.M., Kelling, C.L., 2014. Distribution of lymphoid depletion and viral antigen in alpacas experimentally infected with Bovine viral diarrhea virus 1. Journal of Veterinary Diagnostic Investigation 26, 35-41.	No appropiate outcome
55	Strong, R., Graham, S.P., Rocca, S.A.l., Raue, R., Vangeel, I., Steinbach, F., 2018. Establishment of a bovine viral diarrhea virus type 2 intranasal challenge model for assessing vaccine efficacy. Frontiers in Veterinary Science 5.	No appropiate outcome
56	Strong, R., Rocca, S.A.l., Paton, D., Bensaude, E., Sandvik, T., Davis, L., Turner, J., Drew, T., Raue, R., Vangeel, I., Steinbach, F., 2015. Viral dose and immunosuppression modulate the progression of acute BVDV-1 infection in calves: evidence of long term persistence after intra-nasal infection. PLOS ONE 10.	No appropiate outcome
57	Tuncer-Goktuna, P., Yeslbag, K., 2016. Bovine viral diarrhea virus propagates in cell culture after inoculation of inactivated sera from persistently infected calves. Veteriner Fakultesi Dergisi, Uludag Universitesi 35, 7-10.	Not available
58	Walz, P.H., Baker, J.C., Mullaney, T.P., Kaneene, J.B., Maes, R.K., 1999. Comparison of type I and type II bovine viral diarrhea virus infection in swine. Canadian Journal of Veterinary Research 63, 119-123.	No appropiate outcome
59	Woods, R.D., Kunkle, R.A., Ridpath, J.F., Bolin, S.R., 1999. Bovine viral diarrhea virus isolated from fetal calf serum enhances pathogenicity of attenuated transmissible gastroenteritis virus in neonatal pigs. Journal of Veterinary Diagnostic Investigation 11, 400-407.	No appropiate outcome
60	Yuan, J., Han, Z., Li, J., Huang, Y., Yang, J., Ding, H., Zhang, J., Zhu, M., Zhang, Y., Liao, J., Zhao, M., Chen, J., 2017. Atypical porcine pestivirus as a novel type of pestivirus in pigs in China. Frontiers in Microbiology 8.	No appropiate outcome

## Sheet: S25 CSFV
Table S25	Q1 CSFV publications	Exclusion criteria
1	Belak, K., Koenen, F., Vanderhallen, H., Mittelholzer, C., Feliziani, F., Mia, G.M.d., Belak, S., 2008. Comparative studies on the pathogenicity and tissue distribution of three virulence variants of classical swine fever virus, two field isolates and one vaccine strain, with special regard to immunohistochemical investigations. Acta Veterinaria Scandinavica 50.	No appropiate outcome
2	Belak, K., Tignon, M., Kulcsar, G., Barna, T., Fabian, K., Levai, R., Farsang, A., Koenen, F., Belak, S., Comparative immunohistochemical studies on the tissue distribution and persistency of three variants of classical swine fever virus in experimentally infected pigs: a recent isolate of wild boar origin, a newly developed modified live marker vaccine and the conventional "C" vaccine strain. 8t…	No appropiate outcome
3	Blome, S., Staubach, C., Henke, J., Carlson, J., Beer, M., 2017. Classical swine fever - an updated review. Viruses 9.	No appropiate outcome
4	Coronado, L., Rios, L., Frias, M.T., Amaran, L., Naranjo, P., Percedo, M.I., Perera, C.L., Prieto, F., Fonseca-Rodriguez, O., Perez, L.J., 2019. Positive selection pressure on E2 protein of classical swine fever virus drives variations in virulence, pathogenesis and antigenicity: implication for epidemiological surveillance in endemic areas. Transboundary and Emerging Diseases 66, 2362-2382.	No appropiate outcome
5	Cowan, L., Haines, F.J., Everett, H.E., Crudgington, B., Johns, H.L., Clifford, D., Drew, T.W., Crooke, H.R., 2015. Factors affecting the infectivity of tissues from pigs with classical swine fever: thermal inactivation rates and oral infectious dose. Vet. Microbiol. 176, 1-9.	No appropiate outcome
6	Fu, Q., Cui, Q., Yang, Y., Zhao, X., Song, X., Wang, G., Bai, L., Chen, S., Tian, Y., Zou, Y., Li, L., Yue, G., Jia, R., Yin, Z., 2018. Effect of resveratrol dry suspension on immune function of piglets. Evidence based Complementary and Alternative Medicine 5952707.	No appropiate outcome
7	Gallardo, C., Soler, A., Nieto, R., Cano, C., Pelayo, V., Sanchez, M.A., Pridotkas, G., Fernandez-Pinero, J., Briones, V., Arias, M., 2017. Experimental infection of domestic pigs with African swine fever virus Lithuania 2014 genotype II field isolate. Transboundary and Emerging Diseases 64, 300-304.	No appropiate outcome
8	Gitika, R., Barman, N.N., Khatoon, E., Baruah, K., Deka, N., Das, S.K., Sarma, S., Hazarika, R.A., 2015. Comparative evaluation of single step real-time RT-PCR and gel based RT-PCR assay for detection of classical swine fever. Indian J. Anim. Sci. 85, 1299-1302.	Not available
9	Gong, W., Li, J., Wang, Z., Sun, J., Mi, S., Lu, Z., Cao, J., Dou, Z., Sun, Y., Wang, P., Yuan, K., Zhang, L., Zhou, X., He, S., Tu, C., 2019a. Virulence evaluation of classical swine fever virus subgenotype 2.1 and 2.2 isolates circulating in China. Vet. Microbiol. 232, 114-120.	No appropiate outcome
10	Gong, X., Hu, A., Li, X., He, J., Wu, Z., Zuo, X., Ning, P., 2019b. Coordinated expression of vascular endothelial growth factor A and urokinase-type plasminogen activator contributes to classical swine fever virus Shimen infection in macrophages. BMC Veterinary Research 15.	No appropiate outcome
11	Goraya, M.U., Fozia, Z., Chen, S., Raza, A., Chen, Y., Chi, X., 2018. Role of innate immunity in pathophysiology of classical swine fever virus infection. Microb. Pathog. 119, 248-254.	No appropiate outcome
12	Henke, J., Carlson, J., Zani, L., Leidenberger, S., Schwaiger, T., Schlottau, K., Teifke, J.P., Schroder, C., Beer, M., Blome, S., 2018. Protection against transplacental transmission of moderately virulent classical swine fever virus using live marker vaccine "CP7_E2alf". Vaccine 36, 4181-4187.	No appropiate outcome
13	Huang, Y., Deng, M., Tsai, K., Liu, H., Huang, C., Wang, F., Chang, C., 2017. Competitive replication kinetics and pathogenicity in pigs co-infected with historical and newly invading classical swine fever viruses. Virus Res. 228, 39-45.	No appropiate outcome
14	Jelsma, T., Wijnker, J.J., Smid, B., Verheij, E., Poel, W.H.M.v.d., Wisselink, H.J., 2019. Salt inactivation of classical swine fever virus and African swine fever virus in porcine intestines confirms the existing in vitro casings model. Vet. Microbiol. 238.	Included
15	Khatoon, E., Barman, N.N., Deka, M., Hussain, M.D.I., Borah, P., Kumar, S., 2019. Cytokine responses in pigs after natural infection with classical swine fever virus. Acta Virol. 63, 60-69.	Not available
16	Koenig, P., Hoffmann, B., Depner, K.R., Reimann, I., Teifke, J.P., Beer, M., 2007. Detection of classical swine fever vaccine virus in blood and tissue samples of pigs vaccinated either with a conventional C-strain vaccine or a modified live marker vaccine. Veterinary Microbiology 120, 343-351.	No appropiate outcome
17	Konig, M., 1994. The virus of classical swine fever: studies on pathogenesis and induction of a protective immune response. Virus der klassischen Schweinepest: Untersuchungen zur Pathogenese und zur Induktion einer protektiven Immunantwort 223.	No appropiate outcome
18	Kunu, W., Jiwakanon, J., Porntrakulpipat, S., 2019. A bread-based lyophilized C-strain CSF virus vaccine as an oral vaccine in pigs. Transboundary and Emerging Diseases 66, 1597-1601.	No appropiate outcome
19	Li, H., Ma, G., Gui, D., Zhao, S., Wang, P., He, K., Wang, X., Ruan, J., Cao, J., Yang, S., Li, K., 2011. Characterization of the porcine p65 subunit of NF- kappa B and its association with virus antibody levels. Molecular Immunology 48, 914-923.	No appropiate outcome
20	Li, W., Mao, L., Cao, Y., Zhou, B., Yang, L., Han, L., Hao, F., Lin, T., Zhang, W., Jiang, J., 2017. Porcine Viperin protein inhibits the replication of classical swine fever virus (CSFV) in vitro. Virology Journal 14.	No appropiate outcome
21	Litty, M., Sajitha, I.S., George, A.J., Pradeep, M., Vijayan, N., 2016. Patho-morphological study of classical swine fever incidence in Kerala, India. Indian Veterinary Journal 93, 18-21.	No appropiate outcome
22	Liu, J., Fan, X.Z., Wang, Q., Xu, L., Zhao, Q.Z., Huang, W., Zhou, Y.C., Tang, B., Chen, L., Zou, X.Q., Sha, S., Zhu, Y.Y., 2011. Dynamic distribution and tissue tropism of classical swine fever virus in experimentally infected pigs. Virology Journal 8.	Included
23	Lohse, L., Nielsen, J., Uttenthal, A., 2012. Early pathogenesis of classical swine fever virus (CSFV) strains in Danish pigs. Veterinary Microbiology 159, 327-336.	No appropiate outcome
24	Lorena, J., Barlic-Maganja, D., Lojkic, M., Madic, J., Grom, J., Cac, Z., Roic, B., Terzic, S., Lojkic, I., Polancec, D., Cajavec, S., 2001. Classical swine fever virus (C strain) distribution in organ samples of inoculated piglets. Veterinary Microbiology 81, 1-8.	No appropiate outcome
25	Lung, O., Fisher, M., Erickson, A., Nfon, C., Ambagala, A., 2019. Fully automated and integrated multiplex detection of high consequence livestock viral genomes on a microfluidic platform. Transboundary and Emerging Diseases 66, 144-155.	No appropiate outcome
26	Luo, Y., Ji, S., Lei, J., Xiang, G., Liu, Y., Gao, Y., Meng, X., Zheng, G., Zhang, E., Wang, Y., Du, M., Li, Y., Li, S., He, X., Sun, Y., Qiu, H., 2017a. Efficacy evaluation of the C-strain-based vaccines against the subgenotype 2.1d classical swine fever virus emerging in China. Vet. Microbiol. 201, 154-161.	No appropiate outcome
27	Luo, Y., Ji, S., Liu, Y., Lei, J.L., Xia, S.L., Wang, Y., Du, M.L., Shao, L., Meng, X.Y., Zhou, M., Sun, Y., Qiu, H.J., 2017b. Isolation and characterization of a moderately virulent classical swine fever virus emerging in China. Transboundary and Emerging Diseases 64, 1848-1857.	No appropiate outcome
28	Lyu, F., Zhao, Y., Zhang, X., Wang, L., Peng, M., Hao, Z., Zhang, J., Deng, B., Lu, Y., Hou, J., 2016. Swine fever vaccine freeze-drying technology without gelatin and protein formulation. Chinese Journal of Veterinary Science 36, 2014-2018.	Not available
29	Madera, R.F., Wang, L., Gong, W., Burakova, Y., Buist, S., Nietfeld, J., Henningson, J., Cino-Ozuna, A.G., Tu, C., Shi, J., 2018. Toward the development of a one-dose classical swine fever subunit vaccine: antigen titration, immunity onset, and duration of immunity. Journal of Veterinary Science 19, 393-405.	Not available
30	Munoz-Gonzalez, S., Ruggli, N., Rosell, R., Perez, L.J., Frias-Leuporeau, M.T., Fraile, L., Montoya, M., Cordoba, L., Domingo, M., Ehrensperger, F., Summerfield, A., Ganges, L., 2015. Postnatal persistent infection with classical swine fever virus and its immunological implications. PLOS ONE 10.	No appropiate outcome
31	Nagarajan, K., Kumar, G.S., Singh, V.K., Paliwal, O.P., 2007. Clinico-pathological changes and tissue distribution of viral nucleic acids following experimental infection of piglets with a north Indian isolate (INB/03) of classical swine fever virus. Indian Journal of Animal Sciences 77, 281-287.	No appropiate outcome
32	Narita, M., Kawashima, K., Kimura, K., Mikami, O., Shibahara, T., Yamada, S., Sakoda, Y., 2000. Comparative immunohistopathology in pigs infected with highly virulent or less virulent strains of hog cholera virus. Veterinary Pathology 37, 402-408.	No appropiate outcome
33	Niu, J., Han, X., Hao, H., Sun, M., Du, E., Zhang, S., Yang, Z., Dang, R., Wang, X., 2013. Analysis tissue tropism of classical swine fever virus using SYBR real time PCR. Chinese Journal of Veterinary Science 33, 1798-1801.	No appropiate outcome
34	Ophuis, R.J.A.O., Morrissy, C.J., Boyle, D.B., 2006. Detection and quantitative pathogenesis study of classical swine fever virus using a real time RT-PCR assay. Journal of Virological Methods 131, 78-85.	Included
35	Prodanov, J., Dosen, R., Valcic, M., Petrovic, T., Lupuiovic, D., Pusic, I., Polacek, V., 2008. The influence of different infection route and immunological status on the detection and distribution of viral antigen after experimental infection in piglets with classical swine fever virus. Lucrari Stiintifice Universitatea de Stiinte Agricole a Banatului Timisoara, Medicina Veterinara 41, 317-325.	No appropiate outcome
36	Rajkhowa, T.K., Lalthapui, H., Jamlianthang, 2016. Genetic characterization of classical swine fever virus detected in wild pigs (Sus scrofa) of Mizoram, India. Indian Journal of Veterinary Pathology 40, 35-41.	Not available
37	Reji, R.M., Surya, S., Reshma, P.S., Aiswarya, N., Krithika, K., Keerthana, J., Rinsha, B., Linju, L., Akkara, T.S., Mini, M., 2016. Molecular detection of classical swine fever virus from outbreaks in different farms in Thrissur district. Journal of Indian Veterinary Association, Kerala 14, 53-57.	Not available
38	Ressang, A.A., 1973. Studies on the pathogenesis of hog cholera. I. Demonstration of hog cholera virus subsequent to oral exposure. II. Virus distribution in tissue and the morphology of the immune response. Zentralblatt fur Veterinarmedizin 4, 256-271.	No appropiate outcome
39	Sánchez-cordón, P.J., Romanini, S., Salguero, F.J., Ruiz-Villamor, E., Carrasco, L., Gómez-Villamandos, J.C., 2003. A histopathologic, immunohistochemical, and ultrastructural study of the intestine in pigs inoculated with classical swine fever virus. Veterinary Pathology 40, 254-262.	No appropiate outcome
40	Shannon, A.D., Morrissy, C., Mackintosh, S.G., Westbury, H.A., 1993. Detection of hog cholera virus antigens in experimentally-infected pigs using an antigen-capture ELISA. Veterinary Microbiology 34, 233-248.	Included
41	Singh, N.D., Mahajan, V., Kaur, A., Bhat, P., Leishangthem, G.D., Banga, H.S., Brar, R.S., 2016. Localization of classical swine fever virus antigen in young piglets by immunohistochemistry. Indian Journal of Veterinary Pathology 40, 359-361.	Not available
42	Wang, J., Sun, Y., Meng, X., Li, L., Li, Y., Luo, Y., Wang, W., Yu, S., Yin, C., Li, S., Qiu, H., 2018. Comprehensive evaluation of the host responses to infection with differentially virulent classical swine fever virus strains in pigs. Virus Res. 255, 68-76.	No appropiate outcome
43	Wang, M., Perez-Simo, M., Vidal, E., Rosell, R., Ganges, L., 2019. Low CD4/CD8 ratio in classical swine fever postnatal persistent infection generated at 3 weeks after birth. Transboundary and Emerging Diseases 66, 752-762.	Included
44	Wijnker, J.J., Depner, K.R., Berends, B.R., 2008. Inactivation of classical swine fever virus in porcine casing preserved in salt. International Journal of Food Microbiology 128, 411-413.	No appropiate outcome
45	Wood, L., Brockman, S., Harkness, J.W., Edwards, S., 1988. Classical swine fever: virulence and tissue distribution of a 1986 English isolate in pigs. Veterinary Record 122, 391-394.	Included
46	Wu, R., Li, L., Lei, L., Zhao, C., Shen, X., Zhao, H., Pan, Z., 2017. Synergistic roles of the E2 glycoprotein and 3' untranslated region in the increased genomic stability of chimeric classical swine fever virus with attenuated phenotypes. Arch. Virol. 162, 2667-2678.	No appropiate outcome
47	Yin, S., Tian, H., Shang, Y., Yang, S., Wu, J., Liu, X., 2010. Discrepancy of classical swine fever virus in different tissues by one-step RT-PCR and nested RT-PCR. Animal Husbandry and Feed Science 2, 18-20.	No appropiate outcome
48	Zhang, H., Leng, C., Tian, Z., Liu, C., Chen, J., Bai, Y., Li, Z., Xiang, L., Zhai, H., Wang, Q., Peng, J., An, T., Kan, Y., Yao, L., Yang, X., Cai, X., Tong, G., 2018. Complete genomic characteristics and pathogenic analysis of the newly emerged classical swine fever virus in China. BMC Veterinary Research 14.	No appropiate outcome
49	Zhao, C., Shen, X., Wu, R., Li, L., Pan, Z., 2017. Classical swine fever virus nonstructural protein p7 modulates infectious virus production. Scientific Reports 7.	No appropiate outcome
50	Zhao, T.S., Xia, Y.H., 2016. Establishment and characterization of a chimeric infectious cDNA clone of classical swine fever virus. Acta Virol. 60, 201-205.	Not available

## Sheet: S26 FMDV
Table S26	Q1 FMDV publications	Exclusion criteria
1	Alexandersen, S., Zhang, Z., Donaldson, A.I., Garland, A.J.M., 2003. The Pathogenesis and Diagnosis of Foot-and-Mouth Disease. Journal of Comparative Pathology 129, 1-36.	No appropiate outcome
2	Burrows, R., 1966. Studies on the carrier state of cattle exposed to foot-and-mouth disease virus. Journal of Hygiene 64, 81-90.	Included
3	Murphy, C., Bashiruddin, J.B., Quan, M., Zhang, Z., Alexandersen, S., 2010. Foot-and-mouth disease viral loads in pigs in the early, acute stage of disease. Veterinary Record 166, 10-14.	No appropiate outcome
4	Ryan, E., Horsington, J., Durand, S., Brooks, H., Alexandersen, S., Brownlie, J., Zhang, Z., 2008. Foot-and-mouth disease virus infection in young lambs: pathogenesis and tissue tropism. Veterinary Microbiology 127, 258-274.	Included
5	Stenfeldt, C., Pacheco, J.M., Rodriguez, L.L., Arzt, J., 2014. Early events in the pathogenesis of foot-and-mouth disease in pigs; identification of oropharyngeal tonsils as sites of primary and sustained viral replication. PLoS ONE 9.	Included
6	Wurelihazi, Chen, C., Xu, N., Hu, S., Wang, Z., Ma, S., 2011. Relative quantification of mRNA transcription of alpha v subunits relevant to Food and mouth disease virus (FMDV) receptors in different tissues of sheep by Real-time quantitative RT-PCR. Journal of Agricultural Biotechnology 19, 530-534.	No appropiate outcome
7	Wijnker, J.J.; Haas, B.; Berends, B.R. Removal of foot-and-mouth disease virus infectivity in salted natural casings by minor adaptation of standardized industrial procedures. Int. J. Food Microbiol. 2007, 115, 214-219,	Included
8	Wijnker, J.J.; Haas, B.; Berends, B.R. Inactivation of foot-and-mouth disease virus in various bovine tissues used for the production of natural sausage casings. Int. J. Food Microbiol. 2012, 153, 237-240,	Included
9	Zhu, J.J., Arzt, J., Puckette, M.C., Smoliga, G.R., Pacheco, J.M., Rodriguez, L.L., 2013. Mechanisms of foot-and-mouth disease virus tropism inferred from differential tissue gene expression. PLoS ONE 8.	No appropiate outcome
10	Murphy, C., Bashiruddin, J.B., Quan, M., Zhang, Z., Alexandersen, S., 2010. Foot-and-mouth disease viral loads in pigs in the early, acute stage of disease. Vet. Rec. 166, 10-14.	No appropiate outcome
11	Robinson, L., Knight-Jones, T.J.D., Charleston, B., Rodriguez, L.L., Gay, C.G., Sumption, K.J., Vosloo, W., 2016. Global foot-and-mouth disease research update and gap analysis: 7 - pathogenesis and molecular biology. (Special Issue: Global foot-and-mouth disease research update and gap analysis.). Transboundary and Emerging Diseases 63, 63-71.	No appropiate outcome
12	Stenfeldt, C., Diaz-San Segundo, F., Santos, T.d.l., Rodriguez, L.L., Arzt, J., 2016. The pathogenesis of foot-and-mouth disease in pigs. Frontiers in Veterinary Science 3.	No appropiate outcome
13	You, S., Jo, H., Choi, J., Ko, M., Shin, S., Lee, M., Kim, S., Kim, B., Park, J., 2019. Evaluation of novel inactivated vaccine for type C foot-and-mouth disease in cattle and pigs. Vet. Microbiol. 234, 44-50.	No appropiate outcome
14	Zhu, J.J., Arzt, J., Puckette, M.C., Smoliga, G.R., Pacheco, J.M., Rodriguez, L.L., 2013. Mechanisms of foot-and-mouth disease virus tropism inferred from differential tissue gene expression. PLOS ONE 8.	No appropiate outcome

## Sheet: S27 HEV
Table S27	Q1 HEV publications	Exclusion criteria
1	Leblanc, D., Poitras, E., Gagne, M.J., Ward, P., Houde, A., 2010. Hepatitis E virus load in swine organs and tissues at slaughterhouse determined by real-time RT-PCR. Int. J. Food Microbiol. 139, 206-209.	No appropiate outcome
2	Pasquale, S.d., Santis, P.d., Rosa, G.l., Domenico, K.d., Iaconelli, M., Micarelli, G., Martini, E., Bilei, S., Medici, D.d., Suffredini, E., 2019. Quantification and genetic diversity of hepatitis E virus in wild boar (Sus scrofa) hunted for domestic consumption in Central Italy. Food Microbiol. 82, 194-201.	Included
3	Sun, Y., Lu, Q., Liu, B., Sheng, Y., Du, T., Hiscox, J.A., Zhou, E., Zhao, Q., 2018. Cross-species infection of mice by rabbit hepatitis E virus. Vet. Microbiol. 225, 48-52.	No appropiate outcome
4	Yang, Y., Shi, R., She, R., Soomro, M.H., Mao, J., Du, F., Zhao, Y., Liu, C., 2015. Effect of swine hepatitis E virus on the livers of experimentally infected Mongolian gerbils by swine hepatitis E virus. Virus Res. 208, 171-179.	No appropiate outcome
5	Billam, P., Pierson, F.W., Li, W., LeRoith, T., Duncan, R.B., Meng, X.J., 2008. Development and validation of a negative-strand-specific reverse transcription-PCR assay for detection of a chicken strain of hepatitis E virus: identification of nonliver replication sites. Journal of Clinical Microbiology 46, 2630-2634.	No appropiate outcome
6	Ha, S.K., Chae, C., 2004. Immunohistochemistry for the detection of swine hepatitis E virus in the liver. Journal of Viral Hepatitis 11, 263-267.	No appropiate outcome
7	Hagiwara, K., Iwabu, Y., Kanai, Y., Miyasho, T., Daidoji, T., Yunoki, M., Tsujikawa, M., Ohkubo, Y., Yasue, H., Ikuta, K., 2007. Distribution and propagation of hepatitis E virus in experimentally infected swine. Open Veterinary Science Journal 1, 1-6.	Included
8	Krawczynski, K., Meng, X.J., Rybczynska, J., 2011. Pathogenetic elements of hepatitis E and animal models of HEV infection. (Special Issue: Hepatitis E virus.). Virus Research 161, 78-83.	No appropiate outcome
9	Lana, M.V.d.C., Gardinali, N.R., Cruz, R.A.S.d., Lopes, L.L., Silva, G.S., Caramori Junior, J.G., Oliveira, A.C.S.d., Souza, M.d.A., Colodel, E.M., Alfieri, A.A., Pescador, C.A., 2014. Evaluation of hepatitis E virus infection between different production systems of pigs in Brazil. Tropical Animal Health and Production 46, 399-404.	No appropiate outcome
10	Lee, Y.H., Ha, Y., Ahn, K.K., Chae, C., 2009. Localisation of swine hepatitis E virus in experimentally infected pigs. The Veterinary Journal 179, 417-421.	No appropiate outcome

## Sheet: S28 PEDV
Table S28	Q1 PEDV publications	Exclusion criteria
1	Abe, T., Iizuka, A., Fujita, K., Hamatani, K., Haritani, M., Kawashima, K., 2016. Significance of the lower part of ileum and the required head count for the immunohistochemical diagnosis of porcine epidemic diarrhea. Journal of the Japan Veterinary Medical Association 69, 138-142.	Not available
2	Arriba, M.L.d., Carvajal, A., Pozo, J., Rubio, P., 2002. Mucosal and systemic isotype-specific antibody responses and protection in conventional pigs exposed to virulent or attenuated porcine epidemic diarrhoea virus. Veterinary Immunology and Immunopathology 85, 85-97.	No appropiate outcome
3	Bertasio, C., Giacomini, E., Lazzaro, M., Perulli, S., Papetti, A., Lavazza, A., Lelli, D., Alborali, G., Boniotti, M.B., 2016. Porcine epidemic diarrhea virus shedding and antibody response in swine farms: a longitudinal study. Frontiers in Microbiology 7.	No appropiate outcome
4	Cai, Y., Wang, D., Zhou, L., Ge, X., Guo, X., Han, J., Yang, H., 2019. Application of RNAscope technology to studying the infection dynamics of a Chinese porcine epidemic diarrhea virus variant strain BJ2011C in neonatal piglets. Vet. Microbiol. 235, 220-228.	No appropiate outcome
5	Canning, P., Ruston, C., Madson, D., Bates, J., Skoland, K., Davenport, J., Gaul, S., Wang, C., Chen, Q., Zhang, J., Karriker, L., 2017. Effect of direct-fed microbial Bacillus subtilis C-3102 on enteric health in nursery pigs after challenge with porcine epidemic diarrhea virus. Journal of Swine Health and Production 25, 129-137.	No appropiate outcome
6	Chen, J., Zhang, C., Zhang, N., Liu, G., 2019a. Porcine endemic diarrhea virus infection regulates long noncoding RNA expression. Virology 527, 89-97.	Included
7	Chen, Q., Gauger, P.C., Stafne, M.R., Thomas, J.T., Madson, D.M., Huang, H., Zheng, Y., Li, G., Zhang, J., 2016. Pathogenesis comparison between the United States porcine epidemic diarrhoea virus prototype and S-INDEL-variant strains in conventional neonatal piglets. J. Gen. Virol. 97, 1107-1121.	Not available
8	Chen, Q., Li, G.W., Stasko, J., Thomas, J.T., Stensland, W.R., Pillatzki, A.E., Gauger, P.C., Schwartz, K.J., Madson, D., Yoon, K.J., Stevenson, G.W., Burrough, E.R., Harmon, K.M., Main, R.G., Zhang, J.Q., 2014. Isolation and characterization of porcine epidemic diarrhea viruses associated with the 2013 disease outbreak among swine in the United States. Journal of Clinical Microbiology 52, 234-24…	Included
9	Chen, X., Zhang, X., Li, C., Wang, H., Wang, H., Meng, X., Ma, J., Ni, H., Zhang, X., Qi, Y., Sun, D., 2019b. Epidemiology of porcine epidemic diarrhea virus among Chinese pig populations: a meta-analysis. Microb. Pathog. 129, 43-49.	No appropiate outcome
10	Curry, S.M., Burrough, E.R., Schwartz, K.J., Yoon, K.J., Lonergan, S.M., Gabler, N.K., 2018. Porcine epidemic diarrhea virus reduces feed efficiency in nursery pigs. J. Anim. Sci. 96, 85-97.	No appropiate outcome
11	Curry, S.M., Schwartz, K.J., Yoon, K.J., Gabler, N.K., Burrough, E.R., 2017. Effects of porcine epidemic diarrhea virus infection on nursery pig intestinal function and barrier integrity. Vet. Microbiol. 211, 58-66.	No appropiate outcome
12	Ding, S.J., Luo, Y.R., Zhou, S.T., Xie, C., Wang, K., Xie, Y.Y., Cui, L., Hua, X.G., Yuan, C.L., Zhou, Y.J., Yang, Z.B., 2018. Preparation and characterisation of monoclonal antibodies against the N protein of the SHpd/2012 strain of porcine epidemic diarrhoea virus. Veterinarni Medicina 63, 468-475.	No appropiate outcome
13	Gallien, S., Moro, A., Lediguerher, G., Catinot, V., Paboeuf, F., Bigault, L., Gauger, P.C., Pozzi, N., Berri, M., Authie, E., Rose, N., Grasland, B., 2019. Limited shedding of an S-InDel strain of porcine epidemic diarrhea virus (PEDV) in semen and questions regarding the infectivity of the detected virus. Vet. Microbiol. 228, 20-25.	No appropiate outcome
14	Hou, Y., Lin, C., Yokoyama, M., Yount, B.L., Marthaler, D., Douglas, A.L., Ghimire, S., Qin, Y., Baric, R.S., Saif, L.J., Wang, Q., 2017. Deletion of a 197-amino-acid region in the N-terminal domain of spike protein attenuates porcine epidemic diarrhea virus in piglets. J. Virol. 91, e00227-00217.	No appropiate outcome
15	Hou, Y., Xie, C., Wang, K., Zhao, Y., Xie, Y., Shi, H., Chen, J., Feng, L., Tong, G., Hua, X., Yuan, C., Zhou, Y., Yang, Z., 2016. Development and application of a TaqMan-MGB real-time RT-PCR assay for the detection of porcine epidemic diarrhoea virus strains in China. Journal of Veterinary Research 60, 127-133.	No appropiate outcome
16	Huang, L., Wang, J., Wang, Y., Zhang, E., Li, Y., Yu, Q., Yang, Q., 2019. Upregulation of CD4<sup>+</sup> CD8<sup>+</sup> memory cells in the piglet intestine following oral administration of Bacillus subtilis spores combined with PEDV whole inactivated virus. Vet. Microbiol. 235, 1-9.	No appropiate outcome
17	Ji, C., Wang, B., Zhou, J., Huang, Y., 2018. Aminopeptidase-N-independent entry of porcine epidemic diarrhea virus into Vero or porcine small intestine epithelial cells. (Special Issue: Nidovirus research.). Virology 517, 16-23.	No appropiate outcome
18	Jung, K., Annamalai, T., Lu, Z.Y., Saif, L.J., 2015a. Comparative pathogenesis of US porcine epidemic diarrhea virus (PEDV) strain PC21A in conventional 9-day-old nursing piglets vs. 26-day-old weaned pigs. Veterinary Microbiology 178, 31-40.	No appropiate outcome
19	Jung, K., Eyerly, B., Annamalai, T., Lu, Z., Saif, L.J., 2015b. Structural alteration of tight and adherens junctions in villous and crypt epithelium of the small and large intestine of conventional nursing piglets infected with porcine epidemic diarrhea virus. Veterinary Microbiology 177, 373-378.	No appropiate outcome
20	Jung, K., Hu, H., Saif, L.J., 2016. Porcine deltacoronavirus infection: etiology, cell culture for virus isolation and propagation, molecular epidemiology and pathogenesis. (Special Issue: Emerging porcine coronaviruses.). Virus Res. 226, 50-59.	No appropiate outcome
21	Jung, K., Miyazaki, A., Saif, L.J., 2018. Immunohistochemical detection of the vomiting-inducing monoamine neurotransmitter serotonin and enterochromaffin cells in the intestines of conventional or gnotobiotic (Gn) pigs infected with porcine epidemic diarrhea virus (PEDV) and serum cytokine responses of Gn pigs to acute PEDV infection. Res. Vet. Sci. 119, 99-108.	No appropiate outcome
22	Jung, K., Saif, L.J., 2015. Porcine epidemic diarrhea virus infection: Etiology, epidemiology, pathogenesis and immunoprophylaxis. Veterinary Journal 204, 134-143.	No appropiate outcome
23	Jung, K., Saif, L.J., 2017. Goblet cell depletion in small intestinal villous and crypt epithelium of conventional nursing and weaned pigs infected with porcine epidemic diarrhea virus. Res. Vet. Sci. 110, 12-15.	No appropiate outcome
24	Jung, K.N., Wang, Q.H., Scheuer, K.A., Lu, Z.Y., Zhang, Y., Saif, L.J., 2014. Pathology of US porcine epidemic diarrhea virus strain PC21A in gnotobiotic pigs. Emerging Infect. Dis. 20, 662-665.	No appropiate outcome
25	Kamau, A.N., Park, J., Park, E., Yu, J., Rho, J., Shin, H., 2017. Porcine amino peptidase N domain VII has critical role in binding and entry of porcine epidemic diarrhea virus. Virus Res. 227, 150-157.	No appropiate outcome
26	Kao, C., Chiou, H., Chang, Y., Hsueh, C., Jeng, C., Tsai, P., Cheng, C., Pang, F., Chang, H., 2018. The characterization of immunoprotection induced by a cDNA clone derived from the attenuated Taiwan porcine epidemic diarrhea virus Pintung 52 strain. Viruses 10.	No appropiate outcome
27	Kawaguchi, H., Horie, M., Onoue, K., Noguchi, M., Akioka, K., Masatani, T., Miura, N., Ozawa, M., Tanimoto, A., 2019. Development of a model of porcine epidemic diarrhea in microminipigs. Vet. Pathol. 56, 711-714.	No appropiate outcome
28	Kim, O., Chae, C., 2003. Experimental infection of piglets with a Korean strain of porcine epidemic diarrhoea virus. Journal of Comparative Pathology 129, 55-60.	No appropiate outcome
29	Kim, O., Chae, C., Kweon, C., 1999. Monoclonal antibody-based immunohistochemical detection of porcine epidemic diarrhea virus antigen in formalin-fixed, paraffin-embedded intestinal tissues. Journal of Veterinary Diagnostic Investigation 11, 458-462.	No appropiate outcome
30	Kim, Y., Oh, C., Shivanna, V., Hesse, R.A., Chang, K., 2017. Trypsin-independent porcine epidemic diarrhea virus US strain with altered virus entry mechanism. BMC Veterinary Research 13.	No appropiate outcome
31	Ko, S., Gu, M., Kim, C., Kye, Y., Lim, Y., Lee, J., Park, B., Chu, H., Han, S., Yun, C., 2017. Rapamycin-induced autophagy restricts porcine epidemic diarrhea virus infectivity in porcine intestinal epithelial cells. Antiviral Res. 146, 86-95.	No appropiate outcome
32	Koh, H.W., Kim, M.S., Lee, J.S., Kim, H.G., Park, S.J., 2015. Changes in the swine gut microbiota in response to porcine epidemic diarrhea infection. Microbes Environ. 30, 284-287.	Not available
33	Langel, S.N., Paim, F.C., Alhamo, M.A., Lager, K.M., Vlasova, A.N., Saif, L.J., 2019. Oral vitamin A supplementation of porcine epidemic diarrhea virus infected gilts enhances IgA and lactogenic immune protection of nursing piglets. Vet. Res. 50.	No appropiate outcome
34	Li, D., Feng, H., Liu, Y., Chen, Y., Wei, Q., Wang, J., Liu, D., Huang, H., Su, Y., Wang, D., Cui, Y., Zhang, G., 2018a. Molecular evolution of porcine epidemic diarrhea virus and porcine deltacoronavirus strains in Central China. Res. Vet. Sci. 120, 63-69.	No appropiate outcome
35	Li, L., Fu, F., Guo, S., Wang, H., He, X., Xue, M., Yin, L., Feng, L., Liu, P., 2019a. Porcine intestinal enteroids: a new model for studying enteric Coronavirus porcine epidemic diarrhea virus infection and the host innate response. J. Virol. 93, e01682-01618.	No appropiate outcome
36	Li, L., Zhao, K., Gao, F., Jiang, Y., Shan, T., Tong, W., Zheng, H., Yu, L., Li, G., Ma, Z., Tong, G., 2019b. Restriction of porcine reproductive and respiratory syndrome virus replication by galectin-1. Vet. Microbiol. 235, 310-318.	No appropiate outcome
37	Li, Q., Xu, Z., Wu, T., Peng, O., Huang, L., Zhang, Y., Xue, C., Wen, Z., Zhou, Q., Cao, Y., 2018b. A flagellin-adjuvanted PED subunit vaccine improved protective efficiency against PEDV variant challenge in pigs. Vaccine 36, 4228-4235.	No appropiate outcome
38	Li, W., Kuppeveld, F.J.M.v., He, Q., Rottier, P.J.M., Bosch, B.J., 2016a. Cellular entry of the porcine epidemic diarrhea virus. (Special Issue: Emerging porcine coronaviruses.). Virus Res. 226, 117-127.	No appropiate outcome
39	Li, Z., Chen, F., Ye, S., Guo, X., Memon, A.M., Wu, M., He, Q., 2016b. Comparative proteome analysis of porcine jejunum tissues in response to a virulent strain of porcine epidemic diarrhea virus and its attenuated strain. Viruses 8.	No appropiate outcome
40	Lin, C., Ghimire, S., Hou, Y., Boley, P., Langel, S.N., Vlasova, A.N., Saif, L.J., Wang, Q., 2019. Pathogenicity and immunogenicity of attenuated porcine epidemic diarrhea virus PC22A strain in conventional weaned pigs. BMC Veterinary Research 15.	No appropiate outcome
41	Lin, C., Hou, Y., Marthaler, D.G., Gao, X., Liu, X., Zheng, L., Saif, L.J., Wang, Q., 2017. Attenuation of an original US porcine epidemic diarrhea virus strain PC22A via serial cell culture passage. Vet. Microbiol. 201, 62-71.	No appropiate outcome
42	Lin, C., Thavamathi, A., Liu, X., Gao, X., Lu, Z., El-Tholoth, M., Hu, H., Saif, L.J., Wang, Q., 2015. Experimental infection of a US spike-insertion deletion porcine epidemic diarrhea virus in conventional nursing piglets and cross-protection to the original US PEDV infection. Veterinary Research 46.	No appropiate outcome
43	Lin, H., Chen, L., Gao, L., Yuan, X., Ma, Z., Fan, H., 2016. Epidemic strain YC2014 of porcine epidemic diarrhea virus could provide piglets against homologous challenge. Virology Journal 13.	No appropiate outcome
44	Luo, X., Guo, L., Zhang, J., Xu, Y., Gu, W., Feng, L., Wang, Y., 2017. Tight junction protein occludin is a porcine epidemic diarrhea virus entry factor. J. Virol. 91.	No appropiate outcome
45	Ma, Y.M., Zhang, Y., Liang, X.Y., Lou, F.F., Oglesbee, M., Krakowka, S., Li, J.R., 2015. Origin, evolution, and virulence of porcine deltacoronaviruses in the United States. mBio 6.	No appropiate outcome
46	Madson, D.M., Arruda, P.H.E., Magstadt, D.R., Burrough, E.R., Hoang, H., Sun, D., Bower, L.P., Bhandari, M., Gauger, P.C., Stevenson, G.W., Wilberts, B.L., Wang, C., Zhang, J., Yoon, K.J., 2016. Characterization of porcine epidemic diarrhea virus isolate US/Iowa/18984/2013 infection in 1-day-old cesarean-derived colostrum-deprived piglets. Veterinary Pathology 53, 44-52.	No appropiate outcome
47	Madson, D.M., Magstadt, D.R., Arruda, P.H.E., Hoang, H., Sun, D., Bower, L.P., Bhandari, M., Burrough, E.R., Gauger, P.C., Pillatzki, A.E., Stevenson, G.W., Wilberts, B.L., Brodie, J., Harmon, K.M., Wang, C., Main, R.G., Zhang, J., Yoon, K.J., 2014. Pathogenesis of porcine epidemic diarrhea virus isolate (US/Iowa/18984/2013) in 3-week-old weaned pigs. Veterinary Microbiology 174, 60-68.	No appropiate outcome
48	Makadiya, N., Brownlie, R., Hurk, J.v.d., Berube, N., Allan, B., Gerdts, V., Zakhartchouk, A., 2016. S1 domain of the porcine epidemic diarrhea virus spike protein as a vaccine antigen. Virology Journal 13.	No appropiate outcome
49	Masiuk, D.N., Nedzvetsky, V.S., Sosnztskyi, A.I., Kokariev, A.V., Zavhorodnii, A.I., 2018. Peculiarities of PED virus pathogenesis in neonatal non-immune piglets on Ukraine farms. Regulatory Mechanisms in Biosystems 9, 522-528.	No appropiate outcome
50	Nguyen Xuan, H., Kim, S., Yang, M., Kim, T., 2012. Immunogenicity of a neutralizing epitope from porcine epidemic diarrhea virus: M cell targeting ligand fusion protein expressed in transgenic rice calli. Plant Cell Rep. 31, 1933-1942.	No appropiate outcome
51	Nicolas, K.M.G., Molina, H.A., Alcantara, A.A., 2015. Comparative evaluation of reverse transcriptase-polymerase chain reaction and immunohistochemistry for the diagnosis of porcine epidemic diarrhea in Luzon, Philippines. Philippine Journal of Veterinary and Animal Sciences 41, 49-56.	Not available
52	Niederwerder, M.C., Nietfeld, J.C., Bai, J., Peddireddi, L., Breazeale, B., Anderson, J., Kerrigan, M.A., An, B., Oberst, R.D., Crawford, K., Lager, K.M., Madson, D.M., Rowland, R.R.R., Anderson, G.A., Hesse, R.A., 2016. Tissue localization, shedding, virus carriage, antibody response, and aerosol transmission of Porcine epidemic diarrhea virus following inoculation of 4-week-old feeder pigs. Jou…	No appropiate outcome
53	Ojkic, D., Hazlett, M., Fairies, J., Marom, A., Slavic, D., Maxie, G., Alexandersen, S., Pasick, J., Alsop, J., Burlatschenko, S., 2015. The first case of porcine epidemic diarrhea in Canada. Can. Vet. J. 56, 149-152.	Not available
54	Ouyang, K., Shyu, D., Santosh, D., Jagadish, H., Basavaraj, B., Lakshmanappa, Y.S., Guo, R., Ransburgh, R., Bondra, K.M., Gauger, P., Zhang, J., Specht, T., Gilbertie, A., Minton, W., Fang, Y., Renukaradhya, G.J., 2015. Evaluation of humoral immune status in porcine epidemic diarrhea virus (PEDV) infected sows under field conditions. Vet. Res. 46.	No appropiate outcome
55	Park, J., Shin, H., 2014. Porcine epidemic diarrhea virus infects and replicates in porcine alveolar macrophages. Virus Research 191, 143-152.	No appropiate outcome
56	Park, N., Cho, H., Kim, T., Park, Y., 2003. Rapid and easy detection of porcine epidemic diarrhea virus (PEDV) by in situ hybridization. Korean Journal of Veterinary Research 43, 477-483.	No appropiate outcome
57	Pearce, S.C., Schweer, W.P., Schwartz, K.J., Yoon, K.J., Lonergan, S.M., Gabler, N.K., 2016. Pig jejunum protein profile changes in response to a porcine epidemic diarrhea virus challenge. J. Anim. Sci. 94, 412-415.	No appropiate outcome
58	Peng, J.Y., Chang, C.Y., Kao, C.F., Chang, Y.C., Hsueh, C.S., Jeng, C.R., Cheng, I.C., Pang, V.F., Tsai, P.S., Chang, H.W., 2018. Different intestinal tropism of the G2b Taiwan porcine epidemic diarrhea virus-Pintung 52 strain in conventional 7-day-old piglets. Vet. J. 237, 69-75.	No appropiate outcome
59	Qin, P., Li, H., Wang, J., Wang, B., Xie, R., Xu, H., Zhao, L., Li, L., Pan, Y., Song, Y., Huang, Y., 2017. Genetic and pathogenic characterization of a novel reassortant mammalian orthoreovirus 3 (MRV3) from a diarrheic piglet and seroepidemiological survey of MRV3 in diarrheic pigs from east China. Vet. Microbiol. 208, 126-136.	No appropiate outcome
60	Schweer, W.P., Pearce, S.C., Burrough, E.R., Schwartz, K., Yoon, K.J., Sparks, J.C., Gabler, N.K., 2016. The effect of porcine reproductive and respiratory syndrome virus and porcine epidemic diarrhea virus challenge on growing pigs II: intestinal integrity and function. J. Anim. Sci. 94, 523-532.	No appropiate outcome
61	Shi, W., Jia, S., Zhao, H., Yin, J., Wang, X., Yu, M., Ma, S., Wu, Y., Chen, Y., Fan, W., Xu, Y., Li, Y., 2017. Novel approach for isolation and identification of porcine epidemic diarrhea virus (PEDV) strain NJ using porcine intestinal epithelial cells. Viruses 9.	No appropiate outcome
62	Shibata, I., Ono, M., Mori, M., 2001. Passive protection against porcine epidemic diarrhea (PED) virus in piglets by colostrum from immunized cows. J. Vet. Med. Sci. 63, 655-658.	Not available
63	Su, Y., Hou, Y., Wang, Q., 2019. The enhanced replication of an S-intact PEDV during coinfection with an S1 NTD-del PEDV in piglets. Vet. Microbiol. 228, 202-212.	No appropiate outcome
64	Subudhi, S., Rapin, N., Bollinger, T.K., Hill, J.E., Donaldson, M.E., Davy, C.M., Warnecke, L., Turner, J.M., Kyle, C.J., Willis, C.K.R., Misra, V., 2017. A persistently infecting coronavirus in hibernating Myotis lucifugus, the North American little brown bat. J. Gen. Virol. 98, 2297-2309.	Not available
65	Sun, P., Fahd, Q., Li, Y., Sun, Y., Li, J., Qaria, M.A., He, Z., Fan, Y., Zhang, Q., Xu, Q., Yin, Z., Xu, X., Li, Y., 2019. Transcriptomic analysis of small intestinal mucosa from porcine epidemic diarrhea virus infected piglets. Microb. Pathog. 132, 73-79.	No appropiate outcome
66	Suzuki, T., Shibahara, T., Imai, N., Yamamoto, T., Ohashi, S., 2018. Genetic characterization and pathogenicity of Japanese porcine deltacoronavirus. Infect., Genet. Evol. 61, 176-182.	No appropiate outcome
67	Temeeyasen, G., Sinha, A., Gimenez-Lirola, L.G., Zhang, J.Q., Pineyro, P.E., 2018. Differential gene modulation of pattern-recognition receptor TLR and RIG-I-like and downstream mediators on intestinal mucosa of pigs infected with PEDV non S-INDEL and PEDV S-INDEL strains. (Special Issue: Nidovirus research.). Virology 517, 188-198.	No appropiate outcome
68	Thavamathi, A., Saif, L.J., Lu, Z., Jung, K., 2015. Age-dependent variation in innate immune responses to porcine epidemic diarrhea virus infection in suckling versus weaned pigs. Vet. Immunol. Immunopathol. 168, 193-202.	No appropiate outcome
69	Wang, J., Huang, L., Mou, C., Zhang, E., Wang, Y., Cao, Y., Yang, Q., 2019a. Mucosal immune responses induced by oral administration recombinant Bacillus subtilis expressing the COE antigen of PEDV in newborn piglets. Bioscience Reports 39.	No appropiate outcome
70	Wang, L., Han, X., Wang, X., Ge, C., Li, J., Shan, H., 2017a. Construction and immunogenicity of recombinant Lactococcus lactis expressing S1 protein of porcine epidemic diarrhea virus. Chinese Veterinary Science / Zhongguo Shouyi Kexue 47, 1118-1123.	No appropiate outcome
71	Wang, L., Zhou, J., Hou, Y., Yi, D., Ding, B., Xie, J., Zhang, Y., Chen, H., Wu, T., Zhao, D., Hu, C., Wu, G., 2017b. N-acetylcysteine supplementation alleviates intestinal injury in piglets infected by porcine epidemic diarrhea virus. (Special Issue: Cellular, organoid and animal models in therapeutics.). Amino Acids 49, 1931-1943.	No appropiate outcome
72	Wang, Q., Vlasova, A.N., Kenney, S.P., Saif, L.J., 2019b. Emerging and re-emerging coronaviruses in pigs. (Special Issue: Emerging viruses: intraspecies transmission.). Current Opinion in Virology 34, 39-49.	No appropiate outcome
73	Wang, X., Chen, J., Shi, D., Shi, H., Zhang, X., Yuan, J., Jiang, S., Feng, L., 2016. Immunogenicity and antigenic relationships among spike proteins of porcine epidemic diarrhea virus subtypes G1 and G2. Arch. Virol. 161, 537-547.	No appropiate outcome
74	Wang, X., Fang, L., Liu, S., Ke, W., Wang, D., Peng, G., Xiao, S., 2019c. Susceptibility of porcine IPI-2I intestinal epithelial cells to infection with swine enteric coronaviruses. Vet. Microbiol. 233, 21-27.	No appropiate outcome
75	Wang, X., Ji, C., Zhang, X., Xu, D., Zhang, D., 2018. Infection, genetic and virulence characteristics of porcine epidemic diarrhea virus in northwest China. Infect., Genet. Evol. 62, 34-39.	No appropiate outcome
76	Wang, Y., Gao, X., Yao, Y., Zhang, Y., Lv, C., Sun, Z., Wang, Y., Jia, X., Zhuang, J., Xiao, Y., Li, X., Tian, K., 2015. The dynamics of Chinese variant porcine epidemic diarrhea virus production in Vero cells and intestines of 2-day old piglets. Virus Research 208, 82-88.	No appropiate outcome
77	Wu, Y., Li, W., Zhou, Q., Li, Q., Xu, Z., Shen, H., Chen, F., 2019. Characterization and pathogenicity of Vero cell-attenuated porcine epidemic diarrhea virus CT strain. Virology Journal 16.	No appropiate outcome
78	Zhang, H., Xia, M., Ju, D., Wu, B., Ning, C., Song, N., Feng, T., Chen, F., Wang, X., Wu, Y., Wang, W., Cheng, S., Jin, W., Zhang, S., Zhang, C., Cheng, X., Ding, K., Wu, H., 2017. Isolation, molecular characterization and an artificial infection model for a variant porcine epidemic diarrhea virus strain from Jiangsu Province, China. Arch. Virol. 162, 3611-3618.	No appropiate outcome
79	Zhao, P., Bai, J., Jiang, P., Tang, T., Li, Y., Tan, C., Shi, X., 2014. Development of a multiplex TaqMan probe-based real-time PCR for discrimination of variant and classical porcine epidemic diarrhea virus. J. Virol. Methods 206, 150-155.	No appropiate outcome
80	Zhao, Z.P., Yang, Z., Lin, W.D., Wang, W.Y., Yang, J., Jin, W.J., Qin, A.J., 2016. The rate of co-infection for piglet diarrhea viruses in China and the genetic characterization of porcine epidemic diarrhea virus and porcine kobuvirus. Acta Virol. 60, 55-61.	Not available
81	Zhou, Y., Chen, C., Chen, Y., Liu, Z., Zheng, J., Wang, T., Luo, H., Liu, Y., Shan, Y., Fang, W., Li, X., 2019. Effect of route of inoculation on innate and adaptive immune responses to porcine epidemic diarrhea virus infection in suckling pigs. Vet. Microbiol. 228, 83-92.	No appropiate outcome
82	Zhu, W., Guo, H., Chen, L., Li, Y., Song, Q., Li, T., Zhao, D., 2016. Isolation and identification of porcine epidemic diarrhea virus strain HBMC2012 and its pathogenicity in piglet. Zhongguo Yufang Shouyi Xuebao / Chinese Journal of Preventive Veterinary Medicine 38, 934-938.	Not available
83	Zhuo, X., Zhu, L., Liu, P., Zhao, J., Li, P., Huang, J., Xu, Z., 2016. Detection of porcine epidemic diarrhea virus distributions in tissues of infected pigs by real-time RT-PCR. Zhongguo Yufang Shouyi Xuebao / Chinese Journal of Preventive Veterinary Medicine 38, 790-794.	Not available
84	Zhuo, X., Zhu, L., Qiao, X., Chen, Z., Wang, Y., Liu, P., Xu, Z., 2015. Pathological observation of suckling piglets infected with porcine epidemic diarrhea virus artificially. Chinese Veterinary Science / Zhongguo Shouyi Kexue 45, 202-207.	No appropiate outcome
85	Zong, Q.F., Huang, Y.J., Wu, L.S., Wu, Z.C., Wu, S.L., Bao, W.B., 2019. Effects of porcine epidemic diarrhea virus infection on tight junction protein gene expression and morphology of the intestinal mucosa in pigs. Polish Journal of Veterinary Sciences 22, 345-353.	No appropiate outcome

## Sheet: S29 PPRSV
Table S29	Q1 PRRSV publications	Exclusion criteria
1	Bai, W., Wang, Z., Sun, P., Zhang, J., Bao, H., Cao, Y., Chang, Y., Liu, Z., Li, D., Lu, Z., 2018. The molecular characteristic analysis of PRRSV GSWW/2015 strain and its pathogenicity to pigs. BMC Veterinary Research 14.	No appropiate outcome
2	Cheon, D.S., Chae, C., 1999. Distribution of a Korean strain of porcine reproductive and respiratory syndrome virus in experimentally infected pigs, as demonstrated immunohistochemically and by in-situ hybridization. Journal of Comparative Pathology 120, 79-88.	No appropiate outcome
3	Cho, J.G., Dee, S.A., Deen, J., Guedes, A., Trincado, C., Fano, E., Jiang, Y., Faaberg, K., Collins, J.E., Murtaugh, M.P., Joo, H.S., 2006. Evaluation of the effects of animal age, concurrent bacterial infection, and pathogenicity of porcine reproductive and respiratory syndrome virus on virus concentration in pigs. Am. J. Vet. Res. 67, 489-493.	No appropiate outcome
4	Christopher-Hennings, J., Holler, L.D., Benfield, D.A., Nelson, E.A., 2001. Detection and duration of porcine reproductive and respiratory syndrome virus in semen, serum, peripheral blood mononuclear cells, and tissues from Yorkshire, Hampshire, and Landrace boars. Journal of Veterinary Diagnostic Investigation 13, 133-142.	No appropiate outcome
5	Cooper, V.L., Hesse, R.A., Doster, A.R., 1997. Renal lesions associated with experimental porcine reproductive and respiratory syndrome virus (PRRSV) infection. Journal of Veterinary Diagnostic Investigation 9, 198-201.	No appropiate outcome
6	Do, T.D., Park, C., Choi, K., Jeong, J., Nguyen, T.T., Nguyen, D.Q., Le, T.H., Chae, C., 2015a. Comparison of experimental infection with northern and southern Vietnamese strains of highly pathogenic porcine reproductive and respiratory syndrome virus. Journal of Comparative Pathology 152, 227-237.	No appropiate outcome
7	Do, T.D., Park, C., Choi, K., Jeong, J., Vo, M.K., Nguyen, T.T., Chae, C., 2015b. Comparison of pathogenicity of highly pathogenic porcine reproductive and respiratory syndrome virus between wild and domestic pigs. Vet. Res. Commun. 39, 79-85.	No appropiate outcome
8	Ellis, J., Clark, E., Haines, D., West, K., Krakowka, S., Kennedy, S., Allan, G.M., 2004. Porcine circovirus-2 and concurrent infections in the field. Vet. Microbiol. 98, 159-163.	No appropiate outcome
9	Han, K., Seo, H.W., Park, C., Oh, Y., Kang, I., Han, H.J., Kim, S.H., Chae, C., 2013. Comparative pathogenicity of three Korean and one Lelystad type 1 porcine reproductive and respiratory syndrome virus (Pan-European subtype 1) isolates in experimentally infected pigs. Journal of Comparative Pathology 149, 331-340.	No appropiate outcome
10	Hu, J., Ni, Y., Dryman, B.A., Meng, X.J., Zhang, C., 2012. Immunogenicity study of plant-made oral subunit vaccine against porcine reproductive and respiratory syndrome virus (PRRSV). Vaccine 30, 2068-2074.	No appropiate outcome
11	Karniychuk, U.U., Geldhof, M., Vanhee, M., Doorsselaere, J.v., Saveleva, T.A., Nauwynck, H.J., 2010. Pathogenesis and antigenic characterization of a new East European subtype 3 porcine reproductive and respiratory syndrome virus isolate. BMC Veterinary Research 6.	No appropiate outcome
12	Lawson, S.R., Rossow, K.D., Collins, J.E., Benfield, D.A., Rowland, R.R.R., 1997. Porcine reproductive and respiratory syndrome virus infection of gnotobiotic pigs: sites of virus replication and co-localization with MAC-387 staining at 21 days post-infection. Virus Res. 51, 105-113.	No appropiate outcome
13	Li, H., Ma, G., Gui, D., Zhao, S., Wang, P., He, K., Wang, X., Ruan, J., Cao, J., Yang, S., Li, K., 2011. Characterization of the porcine p65 subunit of NF- kappa B and its association with virus antibody levels. Mol. Immunol. 48, 914-923.	No appropiate outcome
14	Li, L., Zhao, Q., Ge, X., Teng, K., Kuang, Y., Chen, Y., Guo, X., Yang, H., 2012. Chinese highly pathogenic porcine reproductive and respiratory syndrome virus exhibits more extensive tissue tropism for pigs. Virology Journal 9.	No appropiate outcome
15	Liu, C., Zhang, W., Gong, W., Zhang, D., She, R., Xu, B., Ning, Y., 2015. Comparative respiratory pathogenicity and dynamic tissue distribution of Chinese highly pathogenic porcine reproductive and respiratory syndrome virus and its attenuated strain in piglets. Journal of Comparative Pathology 153, 38-49.	No appropiate outcome
16	Martinez-Lobo, F.J., Diez-Fuertes, F., Segales, J., Garcia-Artiga, C., Simarro, I., Castro, J.M., Prieto, C., 2012. Comparative pathogenicity of type 1 and type 2 isolates of porcine reproductive and respiratory syndrome virus (PRRSV) in a young pig infection model. Vet. Microbiol. 154, 58-68.	No appropiate outcome
17	Morgan, S.B., Graham, S.P., Salguero, F.J., Sanchez Cordon, P.J., Mokhtar, H., Rebel, J.M.J., Weesendorp, E., Bodman-Smith, K.B., Steinbach, F., Frossard, J.P., 2013. Increased pathogenicity of European porcine reproductive and respiratory syndrome virus is associated with enhanced adaptive responses and viral clearance. Vet. Microbiol. 163, 13-22.	No appropiate outcome
18	Quan, Z., Qin, Z., Zhen, W., Feng, X., Hong, J., Fei, Z., 2010. Plasmid containing CpG oligodeoxynucleotides can augment the immune responses of pigs immunized with porcine reproductive and respiratory syndrome killed virus vaccine. Vet. Immunol. Immunopathol. 136, 257-264.	No appropiate outcome
19	Schweer, W.P., Patience, J.F., Burrough, E.R., Kerr, B.J., Gabler, N.K., 2018. Impact of PRRSV infection and dietary soybean meal on ileal amino acid digestibility and endogenous amino acid losses in growing pigs. J. Anim. Sci. 96, 1846-1859.	No appropiate outcome
20	Shang, Y., Wang, G., Yin, S., Tian, H., Du, P., Wu, J., Chen, Y., Yang, S., Jin, Y., Zhang, K., Lu, Z., Liu, X., 2013. Pathogenic characteristics of three genotype II porcine reproductive and respiratory syndrome viruses isolated from China. Virology Journal 10.	No appropiate outcome
21	Wang, F., Song, N., Chen, L., Cheng, S., Wu, H., Wen, Y., 2013. Non-structural protein 2 of the porcine reproductive and respiratory syndrome (PRRS) virus: a crucial protein in viral pathogenesis, immunity and diagnosis. Res. Vet. Sci. 95, 1-7.	No appropiate outcome
22	Wang, G., He, Y., Tu, Y., Liu, Y., Zhou, E., Han, Z., Jiang, C., Wang, S., Shi, W., Cai, X., 2014. Comparative analysis of apoptotic changes in peripheral immune organs and lungs following experimental infection of piglets with highly pathogenic and classical porcine reproductive and respiratory syndrome virus. Virology Journal 11.	No appropiate outcome
23	Yaeger, M., Funk, N., Hoffman, L., 2002. A survey of agents associated with neonatal diarrhea in Iowa swine including Clostridium difficile and porcine reproductive and respiratory syndrome virus. Journal of Veterinary Diagnostic Investigation 14, 281-287.	No appropiate outcome
24	Yang, S., Shan, T., Zhou, Y., Jiang, Y., Tong, W., Liu, F., Wen, F., Zhang, Q., Tong, G., 2014. Molecular cloning and characterizations of porcine SAMHD1 and its roles in replication of highly pathogenic porcine reproductive and respiratory syndrome virus. Developmental and Comparative Immunology 47, 234-246.	No appropiate outcome

## Sheet: S30 PPRV
Table S30	Q1 PPRV publications	Exclusion criteria
1	Ahrar, K., Saleemi, M.K., Farah, A., Muhammad, A., Riaz, H., Abbas, R.Z., Khan, I.A., 2018. Pathophysiology of peste des petits ruminants in sheep (Dorper & Kajli) and goats (Boer & Beetal). Microb. Pathog. 117, 139-147.	No appropiate outcome
2	Chandrahas, S., Chandel, B.S., Chauhan, H.C., Sen, A., Balamurugan, V., Showkeen, M., Rajak, K.K., 2012. Tissue tropism of Peste des petits ruminants (PPR) virus. Applied Biological Research 14, 226-227.	No appropiate outcome
3	Chauhan, H.C., Kher, H.S., Rajak, K.K., Arnab, S., Dadawala, A.I., Chandel, B.S., 2014. Epidemiology and diagnosis of Peste des petits ruminants in sheep and goats by serological, molecular and isolation methods in Gujarat, India. Advances in Animal and Veterinary Sciences 2, 192-198.	No appropiate outcome
4	Gulyaz, V., Ozkul, A., 2005. Pathogenicity of a local peste des petits ruminants virus isolate in sheep in Turkey. Tropical Animal Health and Production 37, 541-547.	No appropiate outcome
5	Jagtap, S.P., Rajak, K.K., Garg, U.K., Arnab, S., Veerakyathappa, B., Sudhakar, S.B., Vinayagamurthy, B., Arun, P., Singh, R.K., Vanamayya, P.R., 2012a. Effect of immunosuppression on pathogenesis of peste des petits ruminants (PPR) virus infection in goats. 12th Indian Veterinary Congress and XIX Annual Conference of Indian Association for the Advancement of Veterinary Research, Mhow, Madhya Pra…	No appropiate outcome
6	Jagtap, S.P., Rajak, K.K., Garg, U.K., Sen, A., Bhanuprakash, V., Sudhakar, S.B., Balamurugan, V., Patel, A., Ahuja, A., Singh, R.K., Vanamayya, P.R., 2012b. Effect of immunosuppression on pathogenesis of peste des petits ruminants (PPR) virus infection in goats. Microbial Pathogenesis 52, 217-226.	No appropiate outcome
7	Kul, O., Kabakci, N., Atmaca, H.T., Özkul, A., 2007. Natural peste des petits ruminants virus infection: Novel pathologic findings resembling other morbillivirus infections. Veterinary Pathology 44, 479-486.	No appropiate outcome
8	Kumar, P., Tripathi, B.N., Sharma, A.K., Kumar, R., Sreenivasa, B.P., Singh, R.P., Dhar, P., Bandyopadhyay, S.K., 2004. Pathological and immunohistochemical study of experimental peste des petits ruminants virus infection in goats. Journal of Veterinary Medicine Series B: Infectious Diseases and Veterinary Public Health 51, 153-159.	No appropiate outcome
9	Maina, S.M., Gitao, C.G., Gathumbi, P.K., 2015. Clinico-pathological observations in sheep & goats exposed to lineage III Peste des petits ruminants virus infection in Kenya. Journal of Experimental Biology and Agricultural Sciences 3, 72-80.	Not available
10	Maina, S.M., Gitao, C.G., Gathumbi, P.K., 2015a. Clinico-pathological observations in sheep & goats exposed to lineage III Peste des petits ruminants virus infection in Kenya. Journal of Experimental Biology and Agricultural Sciences 3, 72-80.	Not available
11	Maina, S.M., Gitao, C.G., Gathumbi, P.K., 2015b. Hematological, serological and virological findings in sheep and goats experimentally infected with lineage III Peste des petits ruminants virus isolates in Kenya. Journal of Experimental Biology and Agricultural Sciences 3, 81-88.	No appropiate outcome
12	Meng, X., Dou, Y., Zhai, J., Shi, X., Yan, F., Zhang, H., Luo, X., Cai, X., 2012. Tissue distribution and relative quantitation of experimental infection with Peste Des Petits Ruminant virus in goats using real-time PCR (TaqManReg.). Journal of Animal and Veterinary Advances 11, 3011-3018.	Included
13	Meng, X., Dou, Y., Zhai, J., Zhang, H., Yan, F., Shi, X., Luo, X., Li, H., Cai, X., 2011. Tissue distribution and expression of signaling lymphocyte activation molecule receptor to peste des petits ruminant virus in goats detected by real-time PCR. Journal of Molecular Histology 42, 467-472.	No appropiate outcome
14	Saliki, J.T., House, J.A., Mebus, C.A., Dubovi, E.J., 1994. Comparison of monoclonal antibody-based sandwich enzyme-linked immunosorbent assay and virus isolation for detection of peste des petits ruminants virus in goat tissues and secretions. Journal of Clinical Microbiology 32, 1349-1353.	No appropiate outcome
15	Truong, T.; Boshra, H.; Embury-Hyatt, C.; Nfon, C.; Gerdts, V.; Tikoo, S.; Babiuk, L.A.; Kara, P.; Chetty, T.; Mather, A., et al. Peste des petits ruminants virus tissue tropism and pathogenesis in sheep and goats following experimental infection. PLOS ONE 2014, 9, doi:10.1371/journal.pone.0087145.	Included
16	Toplu, N., 2004. Characteristic and Non-characteristic Pathological Findings in Peste des Petits Ruminants (PPR) of Sheep in the Ege District of Turkey. Journal of Comparative Pathology 131, 135-141.	No appropiate outcome
17	Tsegalem, A., Ardhanary, T., Chandran, N.D.J., Angamuthu, R., 2014. A SYBR Green I based real time RT-PCR assay for specific detection and quantitation of Peste des petits ruminants virus. BMC Veterinary Research 10.	No appropiate outcome
18	Wani, S.A., Sahu, A.R., Shikha, S., Rajak, K.K., Saminathan, M., Sahoo, A.P., Sonam, K., Aruna, P., Bina, M., Muthuchelvan, D., Tiwari, A.K., Mishra, B.P., Singh, R.K., Gandham, R.K., 2018. Expression kinetics of ISG15, IRF3, IFN gamma , IL10, IL2 and IL4 genes vis-a-vis virus shedding, tissue tropism and antibody dynamics in PPRV vaccinated, challenged, infected sheep and goats. Microb. Pathog. …	Included
19	Wohlsein, P., Wamwayi, H.M., Trautwein, G., Pohlenz, J., Liess, B., Barrett, T., 1995. Pathomorphological and immunohistological findings in cattle experimentally infected with rinderpest virus isolates of different pathogenicity. Veterinary Microbiology 44, 141-149.	No appropiate outcome

## Sheet: S31 PrV
Table S31	Q1 PrV publications	Exclusion criteria
1	Kimman, T.G., Pol, J.M.A., Wind, N.d., Oei-Lie, N., Berns, A.J.M., Gielkens, A.L.J., 1992a. Role of different genes in the virulence and pathogenesis of Aujeszky's disease virus. Vet. Microbiol. 33, 45-52.	No appropiate outcome
2	Kimman, T.G., Wind, N.d., Oei-Lie, N., Pol, J.M.A., Berns, A.J.M., Gielkens, A.L.J., 1992b. Contribution of single genes within the unique short region of Aujeszky's disease virus (suid herpesvirus type 1) to virulence, pathogenesis and immunogenicity. J. Gen. Virol. 73, 243-251.	No appropiate outcome
3	Kritas, S.K., Nauwynck, H.J., Pensaert, M.B., Kyriakis, S.C., 1997. Effect of the concentration of maternal antibodies on the neural invasion of Aujeszky's disease virus in neonatal pigs. Vet. Microbiol. 55, 29-36.	No appropiate outcome
4	Li, X., Zhang, W., Liu, Y., Xie, J., Hu, C., Wang, X., 2019. Role of p53 in pseudorabies virus replication, pathogenicity, and host immune responses. Vet. Res. 50.	No appropiate outcome
5	Mulder, W.A.M., Jacobs, L., Priem, J., Kok, G.L., Wagenaar, F., Kimman, T.G., Pol, J.M.A., 1994. Glycoprotein gE-negative pseudorabies virus has a reduced capability to infect second- and third-order neurons of the olfactory and trigeminal routes in the porcine central nervous system. J. Gen. Virol. 75, 3095-3106.	No appropiate outcome
6	Narita, M., Kimura, K., Tanimura, N., Arai, S., Uchimura, A., 1998a. Immunohistochemical demonstration of spread of Aujeszky's disease virus to the porcine central nervous system after intestinal inoculation. Journal of Comparative Pathology 118, 329-336.	No appropiate outcome
7	Narita, M., Zhao, Y.M., Kawashima, K., Arai, S., Hirose, H., Yamada, S., Ezura, K., 1998b. Enteric lesions induced by different pseudorabies (Aujeszky's disease) virus strains inoculated into closed intestinal loops of pigs. Journal of Veterinary Diagnostic Investigation 10, 36-42.	No appropiate outcome
8	Nauwynck, H.J., Pensaert, M.B., 1995. Cell-free and cell-associated viremia in pigs after oronasal infection with Aujeszky's disease virus. Vet. Microbiol. 43, 307-314.	No appropiate outcome
9	Sabo, A., Rajacni, J., BlasKovic, D., 1968. Studies on the pathogenesis of Aujeszky's disease. I. Distribution of the virulent virus in piglets after peroral infection. Acta Virol. 12, 214-221.	Included
10	Saif, L.J., Bohl, E.H., 1977. Immunoglobulin classes of antibodies in milk of swine after intranasal exposure to pseudorabies virus or transmissible gastroenteritis virus. Infect. Immun. 16, 961-966.	No appropiate outcome
11	Spencer, Y.I., Done, S.H., 1999. Immunohistochemical demonstration of Aujeszky's disease virus in porcine lung. Pig Journal 43, 13-17.	No appropiate outcome
12	Verpoest, S., Cay, B., Favoreel, H., Regge, N.d., 2017. Age-dependent differences in pseudorabies virus neuropathogenesis and associated cytokine expression. J. Virol. 91, e02058-02016.	No appropiate outcome
13	Wittmann, G., Jakubik, J., Ahl, R., 1980. Multiplication and distribution of Aujeszky's disease (pseudorabies) virus in vaccinated and non-vaccinated pigs after intranasal infection. Arch. Virol. 66, 227-240.	No appropiate outcome
14	Zhang, C., Liu, Y., Chen, S., Qiao, Y., Zheng, Y., Xu, M., Wang, Z., Hou, J., Wang, J., Fan, H., 2019. Effects of intranasal pseudorabies virus AH02LA infection on microbial community and immune status in the ileum and colon of piglets. Viruses 11.	Included
15	Zhang, L., Tian, X., Zhou, F., 2008. In vivo oral administration effects of various oligodeoxynucleotides containing synthetic immunostimulatory motifs in the immune response to pseudorabies attenuated virus vaccine in newborn piglets. Vaccine 26, 224-233.	No appropiate outcome
16	Zhao, Y., Narita, M., Kawashima, K., 1996. Pathologic changes in closed porcine intestine loops inoculated with Aujeszky's disease virus. J. Vet. Med. Sci. 58, 809-810.	Not available

## Sheet: S32 RPV
Table S32	Q1 RPV publications	Exclusion criteria
1	Brown, C.C., Torres, A., 1994. Distribution of antigen in cattle infected with rinderpest virus. Veterinary Pathology 31, 194-200.	No appropiate outcome
2	Plowright, W., 1964. Studies on the pathogenesis of rinderpest in experimental cattle. II. Proliferation of the virus in different tissues following intranasal infection. Journal of Hygiene 62, 257-281.	Included
3	Sawatsky, B., Cattaneo, R., Messling, V.v., 2018. Canine distemper virus spread and transmission to naive ferrets: selective pressure on signaling lymphocyte activation molecule-dependent entry. J. Virol. 92, e00669-00618.	No appropiate outcome
4	Taylor, W.P., Plowright, W., 1965. Studies on the pathogenesis of rinderpest in experimental cattle, III. Proliferation of an attenuated strain in various tissues following subcutaneous inoculation. Journal of Hygiene 63, 263-275.	Included
5	Wafula, J.S., Wamwayi, H.M., 1988. Development and distribution of rinderpest virus antigen in experimentally infected goats. Veterinary Record 123, 199-200.	No appropiate outcome
6	Wohlsein, P., Saliki, J. 2006. Rinderpest and peste des petits ruminants - the diseases. clinical signs and pathology, In: Rinderpest and Peste des Petits Ruminants. 68-85.	No appropiate outcome
7	Wohlsein, P., Wamwayi, H.M., Trautwein, G., Pohlenz, J., Liess, B., Barrett, T., 1995. Pathomorphological and immunohistological findings in cattle experimentally infected with rinderpest virus isolates of different pathogenicity. Veterinary Microbiology 44, 141-149.	No appropiate outcome

[truncated: 7 more sheets: S33 SVDV, S34 TGEV, S35 VESV, S36 VSV, S37 Q2 BVDV, S38 Q2 PPRV, S39 Q2 CSFV]
